# Supplementary material for: N,N′-Dibenzyl-N,N′-dimethyl-N′′-(p-tol­yl)phospho­ric triamide
Source: Acta Crystallogr Sect E Struct Rep Online. 2011 Nov 9;67(Pt 12):o3221. doi: 10.1107/S1600536811046046 (PMC3238883; doi:10.1107/S1600536811046046)
Supplement: Supplementary file 1 [file e-67-o3221-sup1.cif]

##############################################################################
#                                                                            #
# This CIF contains the data in a paper accepted for publication in          #
# Acta Crystallographica Section E. It conforms to the requirements of       #
# Notes for Authors for Acta Crystallographica Section E, and has been       #
# peer reviewed under the auspices of the IUCr Commission on Journals.       #
#                                                                            #
# Full details of the Crystallographic Information File format               #
# are given in the paper "The Crystallographic Information File (CIF):       #
# a New Standard Archive File for Crystallography" by S. R. Hall, F. H.      #
# Allen and I. D. Brown [Acta Cryst. (1991), A47, 655-685].                  #
#                                                                            #
# The current version of the core CIF dictionary is obtainable from          #
# ftp://ftp.iucr.org/pub/cif_core.dic.                                       #
#                                                                            #
# Software is freely available for graphical display of the structure(s)     #
# in this CIF. For information consult the CIF software page                 #
# http://www.iucr.org/resources/cif/software.                                #
#                                                                            #
# This file may be used for bona fide research purposes within the           #
# scientific community so long as proper attribution is given to the journal # 
# article from which it was obtained.                                        #
#                                                                            #
##############################################################################
data_global
_journal_date_recd_electronic     2011-09-07
_journal_date_accepted     2011-11-01
_journal_name_full     'Acta Crystallographica, Section E'
_journal_year     2011
_journal_volume     67
_journal_issue     12
_journal_page_first     o3221
_journal_page_last     o3221
_journal_paper_category     QO
_journal_coeditor_code     NC2247
_publ_contact_author_name     'Mehrdad Pourayoubi'
_publ_contact_author_address
;
Department of Chemistry, Ferdowsi University of Mashhad, Mashhad, Iran
;
_publ_contact_author_email     mehrdad_pourayoubi@yahoo.com
_publ_contact_author_fax     '(+98)-511-8796416'
_publ_contact_author_phone     '(+98)-511-8795457'
_publ_section_title
;\
<i>N</i>,<i>N</i>'-Dibenzyl-<i>N</i>,<i>N</i>'-dimethyl-<i>N</i>''-(<i>p</i>-\
tolyl)phosphoric triamide
;
loop_
    _publ_author_name
    _publ_author_address
    'Pourayoubi, Mehrdad'
;
Department of Chemistry, Ferdowsi University of Mashhad, Mashhad, Iran
;
    'Elahi, Behrouz'
;
Department of Chemistry, Ferdowsi University of Mashhad, Mashhad, Iran
;
    'Parvez, Masood'
;
Department of Chemistry, University of Calgary, 2500 University Drive NW,
Calgary, Alberta, Canada T2N 1N4
;
data_I
_chemical_name_systematic
;
<i>N</i>,<i>N</i>'-Dibenzyl-<i>N</i>,<i>N</i>'-dimethyl-<i>N</i>''-
(<i>p</i>-tolyl)phosphoric triamide
;
_chemical_name_common     ?
_chemical_formula_moiety     'C23 H28 N3 O P'
_chemical_formula_sum     'C23 H28 N3 O P'
_chemical_formula_iupac     'C23 H28 N3 O P'
_chemical_formula_weight     393.45
_chemical_melting_point     ?
_symmetry_cell_setting     monoclinic
_symmetry_space_group_name_H-M     'P 21/n'
_symmetry_space_group_name_Hall     '-P 2yn'
loop_
    _symmetry_equiv_pos_as_xyz
    'x, y, z'
    '-x+1/2, y+1/2, -z+1/2'
    '-x, -y, -z'
    'x-1/2, -y-1/2, z-1/2'
_cell_length_a     9.9621(3)
_cell_length_b     14.8245(5)
_cell_length_c     28.8407(10)
_cell_angle_alpha     90.00
_cell_angle_beta     98.2682(14)
_cell_angle_gamma     90.00
_cell_volume     4215.0(2)
_cell_formula_units_Z     8
_cell_measurement_reflns_used     6919
_cell_measurement_theta_min     1.0
_cell_measurement_theta_max     26.0
_cell_measurement_temperature     173(2)
_exptl_crystal_description     'Prism'
_exptl_crystal_colour     'Colorless'
_exptl_crystal_size_max     0.06
_exptl_crystal_size_mid     0.05
_exptl_crystal_size_min     0.04
_exptl_crystal_density_diffrn     1.240
_exptl_crystal_density_meas     ?
_exptl_crystal_density_method     'not measured'
_exptl_crystal_F_000     1680
_exptl_absorpt_coefficient_mu     0.149
_exptl_absorpt_correction_type     multi-scan
_exptl_absorpt_process_details     '(SORTAV; Blessing, 1997)'
_exptl_absorpt_correction_T_min     0.9911
_exptl_absorpt_correction_T_max     0.9941
_exptl_special_details
;
IR (KBr, cm^-1^): 3178,
3014, 2913, 1610, 1451, 1326, 1187, 1005, 942, 817.
;
_diffrn_ambient_temperature     173(2)
_diffrn_radiation_type     MoK\a
_diffrn_radiation_wavelength     0.71073
_diffrn_radiation_source     'fine-focus sealed tube'
_diffrn_radiation_monochromator     graphite
_diffrn_measurement_device_type
                           'Nonius KappaCCD diffractometer with APEXII detector'
_diffrn_measurement_method     '\w and \f scans'
_diffrn_detector_area_resol_mean     ?
_diffrn_reflns_number     13508
_diffrn_reflns_av_R_equivalents     0.0742
_diffrn_reflns_av_sigmaI/netI     0.0894
_diffrn_reflns_theta_min     2.09
_diffrn_reflns_theta_max     26.00
_diffrn_reflns_theta_full     25.00
_diffrn_measured_fraction_theta_max     0.94
_diffrn_measured_fraction_theta_full     0.96
_diffrn_reflns_limit_h_min     -12
_diffrn_reflns_limit_h_max     12
_diffrn_reflns_limit_k_min     -18
_diffrn_reflns_limit_k_max     18
_diffrn_reflns_limit_l_min     -35
_diffrn_reflns_limit_l_max     35
_diffrn_standards_number     0
_diffrn_standards_interval_count     ?
_diffrn_standards_interval_time     ?
_diffrn_standards_decay_%     ?
_refine_special_details
;
Refinement of <i>F</i>^2^ against ALL reflections. The weighted <i>R</i>-factor
<i>wR</i> and goodness of fit <i>S</i> are based on <i>F</i>^2^, conventional
<i>R</i>-factors <i>R</i> are based on <i>F</i>, with <i>F</i> set to zero for
negative <i>F</i>^2^. The threshold expression of <i>F</i>^2^ >
\s(<i>F</i>^2^) is used only for calculating <i>R</i>-factors(gt) <i>etc</i>.
and is not relevant to the choice of reflections for refinement.
<i>R</i>-factors based on <i>F</i>^2^ are statistically about twice as large
as those based on <i>F</i>, and <i>R</i>- factors based on ALL data will be
even larger.
;
_reflns_number_total     7788
_reflns_number_gt     4450
_reflns_threshold_expression     I>2sigma(I)
_refine_ls_structure_factor_coef     Fsqd
_refine_ls_matrix_type     full
_refine_ls_R_factor_all     0.1748
_refine_ls_R_factor_gt     0.1044
_refine_ls_wR_factor_gt     0.1623
_refine_ls_wR_factor_ref     0.1993
_refine_ls_goodness_of_fit_ref     1.151
_refine_ls_restrained_S_all     1.151
_refine_ls_number_reflns     7788
_refine_ls_number_parameters     508
_refine_ls_number_restraints     0
_refine_ls_hydrogen_treatment     constr
_refine_ls_weighting_scheme     calc
_refine_ls_weighting_details
                       'calc w=1/[\s^2^(Fo^2^)+17.80P] where P=(Fo^2^+2Fc^2^)/3'
_atom_sites_solution_hydrogens     geom
_atom_sites_solution_primary     direct
_atom_sites_solution_secondary     difmap
_refine_ls_shift/su_max     0.002
_refine_ls_shift/su_mean     0.000
_refine_diff_density_max     0.321
_refine_diff_density_min     -0.326
_refine_ls_extinction_method     none
_refine_ls_extinction_coef     ?
loop_
    _atom_type_symbol
    _atom_type_description
    _atom_type_scat_dispersion_real
    _atom_type_scat_dispersion_imag
    _atom_type_scat_source
    'C' 'C' 0.0033 0.0016
                         'International Tables Vol C Tables 4.2.6.8 and 6.1.1.4'
    'H' 'H' 0.0000 0.0000
                         'International Tables Vol C Tables 4.2.6.8 and 6.1.1.4'
    'N' 'N' 0.0061 0.0033
                         'International Tables Vol C Tables 4.2.6.8 and 6.1.1.4'
    'O' 'O' 0.0106 0.0060
                         'International Tables Vol C Tables 4.2.6.8 and 6.1.1.4'
    'P' 'P' 0.1023 0.0942
                         'International Tables Vol C Tables 4.2.6.8 and 6.1.1.4'
_computing_data_collection     'COLLECT (Hooft, 1998)'
_computing_cell_refinement     'DENZO (Otwinowski & Minor, 1997)'
_computing_data_reduction     'SCALEPACK (Otwinowski & Minor, 1997)'
_computing_structure_solution     'SIR92 (Altomare <i>et al.</i>, 1993)'
_computing_structure_refinement     'SHELXL97 (Sheldrick, 2008)'
_computing_molecular_graphics     'Mercury (Macrae <i>et al.</i>, 2008)'
_computing_publication_material
            'SHELXL97 (Sheldrick, 2008) and enCIFer (Allen <i>et al.</i>, 2004)'
loop_
    _atom_site_type_symbol
    _atom_site_label
    _atom_site_fract_x
    _atom_site_fract_y
    _atom_site_fract_z
    _atom_site_U_iso_or_equiv
    _atom_site_adp_type
    _atom_site_calc_flag
    _atom_site_refinement_flags
    _atom_site_occupancy
    _atom_site_symmetry_multiplicity
    _atom_site_disorder_assembly
    _atom_site_disorder_group
    P P1 0.79811(14) 0.81400(11) 0.52504(5) 0.0261(3) Uani d . 1 1 . .
    O O1 0.9321(4) 0.7937(3) 0.51123(14) 0.0364(10) Uani d . 1 1 . .
    N N1 0.7853(4) 0.9218(3) 0.53627(16) 0.0298(11) Uani d . 1 1 . .
    N N2 0.7750(4) 0.7533(3) 0.57164(15) 0.0274(11) Uani d . 1 1 . .
    N N3 0.6671(4) 0.7895(3) 0.48547(15) 0.0295(11) Uani d . 1 1 . .
    H H3N 0.6123 0.7464 0.4922 0.035 Uiso calc R 1 1 . .
    C C1 0.6567(6) 0.9707(4) 0.5311(2) 0.0381(15) Uani d . 1 1 . .
    H H1A 0.5820 0.9286 0.5215 0.057 Uiso calc PR 0.50 1 . .
    H H1B 0.6571 1.0177 0.5072 0.057 Uiso calc PR 0.50 1 . .
    H H1C 0.6449 0.9985 0.5610 0.057 Uiso calc PR 0.50 1 . .
    H H1D 0.6740 1.0345 0.5383 0.057 Uiso calc PR 0.50 1 . .
    H H1E 0.5989 0.9455 0.5526 0.057 Uiso calc PR 0.50 1 . .
    H H1F 0.6111 0.9647 0.4988 0.057 Uiso calc PR 0.50 1 . .
    C C2 0.9044(6) 0.9791(4) 0.5503(2) 0.0349(15) Uani d . 1 1 . .
    H H2A 0.9046 1.0287 0.5273 0.042 Uiso calc R 1 1 . .
    H H2B 0.9875 0.9429 0.5495 0.042 Uiso calc R 1 1 . .
    C C3 0.9086(5) 1.0190(4) 0.59821(19) 0.0270(13) Uani d . 1 1 . .
    C C4 0.9063(6) 0.9621(4) 0.6366(2) 0.0386(15) Uani d . 1 1 . .
    H H4 0.9031 0.8985 0.6324 0.046 Uiso calc R 1 1 . .
    C C5 0.9086(7) 0.9988(4) 0.6806(2) 0.0467(17) Uani d . 1 1 . .
    H H5 0.9068 0.9599 0.7067 0.056 Uiso calc R 1 1 . .
    C C6 0.9135(7) 1.0905(5) 0.6874(2) 0.0464(17) Uani d . 1 1 . .
    H H6 0.9155 1.1148 0.7180 0.056 Uiso calc R 1 1 . .
    C C7 0.9153(6) 1.1463(5) 0.6501(2) 0.0432(17) Uani d . 1 1 . .
    H H7 0.9192 1.2098 0.6546 0.052 Uiso calc R 1 1 . .
    C C8 0.9116(6) 1.1112(4) 0.6054(2) 0.0340(14) Uani d . 1 1 . .
    H H8 0.9111 1.1509 0.5795 0.041 Uiso calc R 1 1 . .
    C C9 0.7891(6) 0.6548(4) 0.5673(2) 0.0397(16) Uani d . 1 1 . .
    H H9A 0.8097 0.6280 0.5985 0.048 Uiso calc R 1 1 . .
    H H9B 0.8628 0.6415 0.5492 0.048 Uiso calc R 1 1 . .
    H H9C 0.7040 0.6295 0.5512 0.048 Uiso calc R 1 1 . .
    C C10 0.6726(5) 0.7793(4) 0.60118(19) 0.0323(14) Uani d . 1 1 . .
    H H10A 0.5884 0.7450 0.5908 0.039 Uiso calc R 1 1 . .
    H H10B 0.6515 0.8441 0.5961 0.039 Uiso calc R 1 1 . .
    C C11 0.7145(5) 0.7634(4) 0.65308(19) 0.0278(13) Uani d . 1 1 . .
    C C12 0.6183(6) 0.7749(4) 0.68242(19) 0.0328(14) Uani d . 1 1 . .
    H H12 0.5273 0.7882 0.6695 0.039 Uiso calc R 1 1 . .
    C C13 0.6524(6) 0.7673(4) 0.7307(2) 0.0388(15) Uani d . 1 1 . .
    H H13 0.5852 0.7760 0.7505 0.047 Uiso calc R 1 1 . .
    C C14 0.7856(6) 0.7468(5) 0.7501(2) 0.0447(17) Uani d . 1 1 . .
    H H14 0.8099 0.7422 0.7831 0.054 Uiso calc R 1 1 . .
    C C15 0.8803(6) 0.7335(4) 0.7208(2) 0.0399(16) Uani d . 1 1 . .
    H H15 0.9706 0.7180 0.7336 0.048 Uiso calc R 1 1 . .
    C C16 0.8458(6) 0.7424(4) 0.67252(19) 0.0308(13) Uani d . 1 1 . .
    H H16 0.9132 0.7341 0.6527 0.037 Uiso calc R 1 1 . .
    C C17 0.6360(5) 0.8324(4) 0.44145(19) 0.0270(13) Uani d . 1 1 . .
    C C18 0.7352(6) 0.8716(4) 0.4181(2) 0.0368(15) Uani d . 1 1 . .
    H H18 0.8276 0.8695 0.4320 0.044 Uiso calc R 1 1 . .
    C C19 0.7010(6) 0.9127(5) 0.3758(2) 0.0420(17) Uani d . 1 1 . .
    H H19 0.7706 0.9383 0.3606 0.050 Uiso calc R 1 1 . .
    C C20 0.5668(6) 0.9183(4) 0.3542(2) 0.0355(15) Uani d . 1 1 . .
    C C21 0.4688(6) 0.8791(4) 0.3772(2) 0.0360(15) Uani d . 1 1 . .
    H H21 0.3763 0.8818 0.3634 0.043 Uiso calc R 1 1 . .
    C C22 0.5024(5) 0.8364(4) 0.41954(19) 0.0277(13) Uani d . 1 1 . .
    H H22 0.4330 0.8091 0.4341 0.033 Uiso calc R 1 1 . .
    C C23 0.5297(7) 0.9651(5) 0.3071(2) 0.0492(18) Uani d . 1 1 . .
    H H23A 0.4310 0.9646 0.2982 0.059 Uiso calc R 1 1 . .
    H H23B 0.5723 0.9333 0.2832 0.059 Uiso calc R 1 1 . .
    H H23C 0.5621 1.0276 0.3094 0.059 Uiso calc R 1 1 . .
    P P2 0.70017(14) 0.31166(11) 0.47176(5) 0.0258(3) Uani d . 1 1 . .
    O O2 0.5670(4) 0.2915(3) 0.48617(13) 0.0315(10) Uani d . 1 1 . .
    N N4 0.7215(4) 0.2499(3) 0.42532(15) 0.0286(11) Uani d . 1 1 . .
    N N5 0.7131(4) 0.4189(3) 0.45992(16) 0.0286(11) Uani d . 1 1 . .
    N N6 0.8327(4) 0.2883(3) 0.51137(15) 0.0277(11) Uani d . 1 1 . .
    H H6N 0.8884 0.2455 0.5050 0.033 Uiso calc R 1 1 . .
    C C24 0.6886(6) 0.1534(4) 0.4276(2) 0.0378(15) Uani d . 1 1 . .
    H H24A 0.6478 0.1324 0.3966 0.045 Uiso calc R 1 1 . .
    H H24B 0.6244 0.1444 0.4500 0.045 Uiso calc R 1 1 . .
    H H24C 0.7717 0.1192 0.4379 0.045 Uiso calc R 1 1 . .
    C C25 0.8327(5) 0.2691(4) 0.39825(19) 0.0323(14) Uani d . 1 1 . .
    H H25A 0.9089 0.2275 0.4085 0.039 Uiso calc R 1 1 . .
    H H25B 0.8654 0.3314 0.4052 0.039 Uiso calc R 1 1 . .
    C C26 0.7919(5) 0.2594(5) 0.3457(2) 0.0330(14) Uani d . 1 1 . .
    C C27 0.7932(6) 0.1764(5) 0.3239(2) 0.0428(16) Uani d . 1 1 . .
    H H27 0.8191 0.1239 0.3418 0.051 Uiso calc R 1 1 . .
    C C28 0.7561(7) 0.1696(6) 0.2749(2) 0.058(2) Uani d . 1 1 . .
    H H28 0.7560 0.1125 0.2600 0.070 Uiso calc R 1 1 . .
    C C29 0.7202(7) 0.2455(8) 0.2489(3) 0.067(3) Uani d . 1 1 . .
    H H29 0.6954 0.2412 0.2160 0.080 Uiso calc R 1 1 . .
    C C30 0.7202(7) 0.3267(7) 0.2705(2) 0.064(2) Uani d . 1 1 . .
    H H30 0.6956 0.3792 0.2524 0.076 Uiso calc R 1 1 . .
    C C31 0.7554(6) 0.3344(5) 0.3183(2) 0.0442(17) Uani d . 1 1 . .
    H H31 0.7545 0.3920 0.3327 0.053 Uiso calc R 1 1 . .
    C C32 0.8413(6) 0.4676(4) 0.4625(2) 0.0408(16) Uani d . 1 1 . .
    H H32A 0.9169 0.4250 0.4691 0.061 Uiso calc PR 0.50 1 . .
    H H32B 0.8471 0.5126 0.4876 0.061 Uiso calc PR 0.50 1 . .
    H H32C 0.8461 0.4978 0.4326 0.061 Uiso calc PR 0.50 1 . .
    H H32D 0.8232 0.5320 0.4571 0.061 Uiso calc PR 0.50 1 . .
    H H32E 0.8929 0.4443 0.4386 0.061 Uiso calc PR 0.50 1 . .
    H H32F 0.8940 0.4591 0.4936 0.061 Uiso calc PR 0.50 1 . .
    C C33 0.5917(6) 0.4758(4) 0.4501(2) 0.0359(15) Uani d . 1 1 . .
    H H33A 0.5993 0.5263 0.4728 0.043 Uiso calc R 1 1 . .
    H H33B 0.5111 0.4397 0.4548 0.043 Uiso calc R 1 1 . .
    C C34 0.5701(6) 0.5140(4) 0.4010(2) 0.0313(14) Uani d . 1 1 . .
    C C35 0.5201(6) 0.4618(4) 0.3632(2) 0.0389(15) Uani d . 1 1 . .
    H H35 0.5000 0.4001 0.3677 0.047 Uiso calc R 1 1 . .
    C C36 0.4983(7) 0.4981(5) 0.3182(2) 0.0494(19) Uani d . 1 1 . .
    H H36 0.4652 0.4609 0.2923 0.059 Uiso calc R 1 1 . .
    C C37 0.5248(7) 0.5884(5) 0.3113(3) 0.055(2) Uani d . 1 1 . .
    H H37 0.5090 0.6137 0.2807 0.066 Uiso calc R 1 1 . .
    C C38 0.5743(7) 0.6414(5) 0.3492(2) 0.0494(18) Uani d . 1 1 . .
    H H38 0.5931 0.7034 0.3450 0.059 Uiso calc R 1 1 . .
    C C39 0.5964(6) 0.6037(4) 0.3934(2) 0.0369(15) Uani d . 1 1 . .
    H H39 0.6307 0.6406 0.4193 0.044 Uiso calc R 1 1 . .
    C C40 0.8616(5) 0.3334(4) 0.55505(18) 0.0261(13) Uani d . 1 1 . .
    C C41 0.9962(5) 0.3371(4) 0.57746(19) 0.0268(13) Uani d . 1 1 . .
    H H41 1.0668 0.3104 0.5632 0.032 Uiso calc R 1 1 . .
    C C42 1.0257(6) 0.3798(4) 0.6203(2) 0.0322(14) Uani d . 1 1 . .
    H H42 1.1172 0.3813 0.6351 0.039 Uiso calc R 1 1 . .
    C C43 0.9261(6) 0.4207(4) 0.6426(2) 0.0350(15) Uani d . 1 1 . .
    C C44 0.7931(6) 0.4161(4) 0.6199(2) 0.0389(16) Uani d . 1 1 . .
    H H44 0.7226 0.4436 0.6339 0.047 Uiso calc R 1 1 . .
    C C45 0.7613(6) 0.3722(4) 0.5770(2) 0.0335(14) Uani d . 1 1 . .
    H H45 0.6694 0.3688 0.5627 0.040 Uiso calc R 1 1 . .
    C C46 0.9598(7) 0.4691(5) 0.6886(2) 0.0507(19) Uani d . 1 1 . .
    H H46A 0.8840 0.4632 0.7066 0.061 Uiso calc R 1 1 . .
    H H46B 0.9759 0.5331 0.6828 0.061 Uiso calc R 1 1 . .
    H H46C 1.0416 0.4426 0.7063 0.061 Uiso calc R 1 1 . .
loop_
    _atom_site_aniso_label
    _atom_site_aniso_U_11
    _atom_site_aniso_U_22
    _atom_site_aniso_U_33
    _atom_site_aniso_U_12
    _atom_site_aniso_U_13
    _atom_site_aniso_U_23
    P1 0.0268(8) 0.0310(9) 0.0199(7) 0.0050(7) 0.0011(6) -0.0013(6)
    O1 0.027(2) 0.050(3) 0.032(2) 0.011(2) 0.0028(17) -0.007(2)
    N1 0.025(2) 0.035(3) 0.028(3) 0.009(2) 0.001(2) -0.006(2)
    N2 0.035(3) 0.025(3) 0.021(2) 0.003(2) -0.001(2) -0.002(2)
    N3 0.030(3) 0.032(3) 0.025(3) -0.003(2) 0.001(2) 0.005(2)
    C1 0.041(4) 0.039(4) 0.034(3) 0.016(3) 0.003(3) 0.000(3)
    C2 0.032(3) 0.035(4) 0.038(4) 0.000(3) 0.007(3) -0.001(3)
    C3 0.020(3) 0.033(3) 0.029(3) -0.002(2) 0.006(2) 0.002(3)
    C4 0.053(4) 0.027(3) 0.033(3) -0.002(3) -0.004(3) -0.001(3)
    C5 0.069(5) 0.035(4) 0.032(4) -0.010(3) -0.004(3) 0.004(3)
    C6 0.058(4) 0.048(4) 0.031(4) -0.008(4) 0.000(3) -0.006(3)
    C7 0.051(4) 0.031(4) 0.046(4) 0.000(3) 0.002(3) -0.006(3)
    C8 0.037(3) 0.031(4) 0.034(4) 0.002(3) 0.007(3) 0.009(3)
    C9 0.047(4) 0.034(4) 0.038(4) 0.006(3) 0.005(3) -0.003(3)
    C10 0.028(3) 0.040(4) 0.027(3) 0.001(3) 0.002(2) -0.001(3)
    C11 0.031(3) 0.026(3) 0.026(3) -0.004(3) 0.003(2) 0.004(3)
    C12 0.031(3) 0.038(4) 0.029(3) -0.003(3) 0.004(2) 0.003(3)
    C13 0.044(4) 0.036(4) 0.039(4) 0.000(3) 0.012(3) -0.001(3)
    C14 0.054(4) 0.056(4) 0.023(3) -0.010(4) 0.003(3) 0.006(3)
    C15 0.033(3) 0.050(4) 0.033(3) -0.006(3) -0.007(3) 0.011(3)
    C16 0.033(3) 0.026(3) 0.033(3) -0.003(3) 0.003(2) 0.005(3)
    C17 0.026(3) 0.029(3) 0.025(3) 0.002(3) 0.001(2) -0.003(3)
    C18 0.025(3) 0.048(4) 0.037(4) -0.003(3) 0.003(3) 0.000(3)
    C19 0.046(4) 0.049(4) 0.031(3) -0.013(3) 0.003(3) 0.009(3)
    C20 0.043(4) 0.039(4) 0.023(3) 0.003(3) 0.003(3) -0.002(3)
    C21 0.036(3) 0.041(4) 0.027(3) 0.009(3) -0.007(3) -0.003(3)
    C22 0.026(3) 0.034(3) 0.025(3) -0.002(3) 0.010(2) 0.001(3)
    C23 0.064(5) 0.054(5) 0.028(4) -0.005(4) 0.001(3) 0.012(3)
    P2 0.0239(7) 0.0327(9) 0.0204(7) -0.0018(7) 0.0021(6) 0.0029(7)
    O2 0.026(2) 0.041(3) 0.027(2) -0.0002(18) 0.0027(16) 0.0055(19)
    N4 0.029(3) 0.036(3) 0.021(2) -0.007(2) 0.005(2) -0.002(2)
    N5 0.029(3) 0.031(3) 0.026(3) 0.000(2) 0.004(2) 0.004(2)
    N6 0.028(3) 0.029(3) 0.025(2) 0.004(2) 0.0017(19) -0.006(2)
    C24 0.042(4) 0.036(4) 0.036(4) -0.005(3) 0.007(3) -0.001(3)
    C25 0.025(3) 0.046(4) 0.026(3) -0.001(3) 0.001(2) -0.003(3)
    C26 0.022(3) 0.050(4) 0.027(3) 0.001(3) 0.002(2) 0.006(3)
    C27 0.037(3) 0.047(4) 0.047(4) -0.006(3) 0.015(3) -0.010(3)
    C28 0.050(4) 0.084(6) 0.043(4) -0.020(4) 0.016(3) -0.023(4)
    C29 0.047(5) 0.122(8) 0.032(4) -0.015(5) 0.006(3) -0.011(5)
    C30 0.042(4) 0.118(8) 0.032(4) 0.011(5) 0.010(3) 0.030(5)
    C31 0.031(3) 0.068(5) 0.039(4) 0.005(3) 0.022(3) 0.008(3)
    C32 0.033(3) 0.039(4) 0.051(4) -0.008(3) 0.005(3) -0.004(3)
    C33 0.039(4) 0.037(4) 0.032(3) 0.002(3) 0.009(3) 0.001(3)
    C34 0.032(3) 0.034(4) 0.029(3) 0.007(3) 0.007(3) 0.003(3)
    C35 0.048(4) 0.035(4) 0.032(3) 0.009(3) 0.001(3) -0.003(3)
    C36 0.058(4) 0.064(5) 0.025(3) 0.026(4) 0.002(3) -0.011(3)
    C37 0.060(5) 0.065(5) 0.041(4) 0.026(4) 0.016(3) 0.018(4)
    C38 0.056(4) 0.049(5) 0.045(4) 0.017(4) 0.013(3) 0.018(4)
    C39 0.037(4) 0.035(4) 0.037(4) 0.007(3) 0.004(3) 0.005(3)
    C40 0.034(3) 0.023(3) 0.019(3) 0.001(2) -0.003(2) 0.001(2)
    C41 0.027(3) 0.029(3) 0.025(3) 0.002(3) 0.006(2) 0.003(3)
    C42 0.032(3) 0.032(4) 0.031(3) 0.001(3) -0.001(3) -0.001(3)
    C43 0.046(4) 0.033(4) 0.025(3) 0.003(3) -0.001(3) 0.001(3)
    C44 0.045(4) 0.040(4) 0.032(3) 0.011(3) 0.009(3) -0.009(3)
    C45 0.031(3) 0.040(4) 0.029(3) 0.011(3) 0.005(3) -0.006(3)
    C46 0.067(5) 0.044(4) 0.039(4) -0.005(4) 0.001(3) -0.008(3)
_geom_special_details
;
All e.s.d.'s (except the e.s.d. in the dihedral angle between two l.s. planes)
are estimated using the full covariance matrix. The cell e.s.d.'s are taken
into account individually in the estimation of e.s.d.'s in distances, angles
and torsion angles; correlations between e.s.d.'s in cell parameters are only
used when they are defined by crystal symmetry. An approximate (isotropic)
treatment of cell e.s.d.'s is used for estimating e.s.d.'s involving l.s.
planes.
;
loop_
    _geom_bond_atom_site_label_1
    _geom_bond_atom_site_label_2
    _geom_bond_site_symmetry_2
    _geom_bond_distance
    _geom_bond_publ_flag
    P1 O1 . 1.478(4) ?
    P1 N1 . 1.639(5) ?
    P1 N3 . 1.646(5) ?
    P1 N2 . 1.660(5) ?
    N1 C1 . 1.460(7) ?
    N1 C2 . 1.469(7) ?
    N2 C10 . 1.472(7) ?
    N2 C9 . 1.474(7) ?
    N3 C17 . 1.414(7) ?
    N3 H3N . 0.8800 ?
    C1 H1A . 0.9800 ?
    C1 H1B . 0.9800 ?
    C1 H1C . 0.9800 ?
    C1 H1D . 0.9800 ?
    C1 H1E . 0.9800 ?
    C1 H1F . 0.9800 ?
    C2 C3 . 1.497(8) ?
    C2 H2A . 0.9900 ?
    C2 H2B . 0.9900 ?
    C3 C8 . 1.383(8) ?
    C3 C4 . 1.394(8) ?
    C4 C5 . 1.379(8) ?
    C4 H4 . 0.9500 ?
    C5 C6 . 1.374(9) ?
    C5 H5 . 0.9500 ?
    C6 C7 . 1.360(9) ?
    C6 H6 . 0.9500 ?
    C7 C8 . 1.385(9) ?
    C7 H7 . 0.9500 ?
    C8 H8 . 0.9500 ?
    C9 H9A . 0.9800 ?
    C9 H9B . 0.9800 ?
    C9 H9C . 0.9800 ?
    C10 C11 . 1.513(7) ?
    C10 H10A . 0.9900 ?
    C10 H10B . 0.9900 ?
    C11 C12 . 1.378(7) ?
    C11 C16 . 1.382(7) ?
    C12 C13 . 1.389(8) ?
    C12 H12 . 0.9500 ?
    C13 C14 . 1.397(8) ?
    C13 H13 . 0.9500 ?
    C14 C15 . 1.368(8) ?
    C14 H14 . 0.9500 ?
    C15 C16 . 1.391(7) ?
    C15 H15 . 0.9500 ?
    C16 H16 . 0.9500 ?
    C17 C22 . 1.390(7) ?
    C17 C18 . 1.399(8) ?
    C18 C19 . 1.364(8) ?
    C18 H18 . 0.9500 ?
    C19 C20 . 1.394(8) ?
    C19 H19 . 0.9500 ?
    C20 C21 . 1.386(8) ?
    C20 C23 . 1.524(8) ?
    C21 C22 . 1.373(8) ?
    C21 H21 . 0.9500 ?
    C22 H22 . 0.9500 ?
    C23 H23A . 0.9800 ?
    C23 H23B . 0.9800 ?
    C23 H23C . 0.9800 ?
    P2 O2 . 1.476(4) ?
    P2 N5 . 1.634(5) ?
    P2 N6 . 1.653(4) ?
    P2 N4 . 1.661(5) ?
    N4 C24 . 1.472(7) ?
    N4 C25 . 1.472(7) ?
    N5 C32 . 1.460(7) ?
    N5 C33 . 1.469(7) ?
    N6 C40 . 1.418(7) ?
    N6 H6N . 0.8800 ?
    C24 H24A . 0.9800 ?
    C24 H24B . 0.9800 ?
    C24 H24C . 0.9800 ?
    C25 C26 . 1.518(7) ?
    C25 H25A . 0.9900 ?
    C25 H25B . 0.9900 ?
    C26 C31 . 1.382(9) ?
    C26 C27 . 1.383(9) ?
    C27 C28 . 1.410(9) ?
    C27 H27 . 0.9500 ?
    C28 C29 . 1.371(11) ?
    C28 H28 . 0.9500 ?
    C29 C30 . 1.354(12) ?
    C29 H29 . 0.9500 ?
    C30 C31 . 1.379(9) ?
    C30 H30 . 0.9500 ?
    C31 H31 . 0.9500 ?
    C32 H32A . 0.9800 ?
    C32 H32B . 0.9800 ?
    C32 H32C . 0.9800 ?
    C32 H32D . 0.9800 ?
    C32 H32E . 0.9800 ?
    C32 H32F . 0.9800 ?
    C33 C34 . 1.510(8) ?
    C33 H33A . 0.9900 ?
    C33 H33B . 0.9900 ?
    C34 C35 . 1.373(8) ?
    C34 C39 . 1.379(8) ?
    C35 C36 . 1.392(8) ?
    C35 H35 . 0.9500 ?
    C36 C37 . 1.385(10) ?
    C36 H36 . 0.9500 ?
    C37 C38 . 1.379(10) ?
    C37 H37 . 0.9500 ?
    C38 C39 . 1.379(8) ?
    C38 H38 . 0.9500 ?
    C39 H39 . 0.9500 ?
    C40 C45 . 1.384(8) ?
    C40 C41 . 1.403(7) ?
    C41 C42 . 1.381(8) ?
    C41 H41 . 0.9500 ?
    C42 C43 . 1.397(8) ?
    C42 H42 . 0.9500 ?
    C43 C44 . 1.393(8) ?
    C43 C46 . 1.502(8) ?
    C44 C45 . 1.393(8) ?
    C44 H44 . 0.9500 ?
    C45 H45 . 0.9500 ?
    C46 H46A . 0.9800 ?
    C46 H46B . 0.9800 ?
    C46 H46C . 0.9800 ?
loop_
    _geom_angle_atom_site_label_1
    _geom_angle_atom_site_label_2
    _geom_angle_atom_site_label_3
    _geom_angle_site_symmetry_1
    _geom_angle_site_symmetry_3
    _geom_angle
    _geom_angle_publ_flag
    O1 P1 N1 . . 110.5(3) ?
    O1 P1 N3 . . 115.2(2) ?
    N1 P1 N3 . . 106.0(2) ?
    O1 P1 N2 . . 110.1(2) ?
    N1 P1 N2 . . 110.1(2) ?
    N3 P1 N2 . . 104.7(2) ?
    C1 N1 C2 . . 113.8(5) ?
    C1 N1 P1 . . 123.7(4) ?
    C2 N1 P1 . . 122.4(4) ?
    C10 N2 C9 . . 113.0(5) ?
    C10 N2 P1 . . 121.0(4) ?
    C9 N2 P1 . . 116.2(4) ?
    C17 N3 P1 . . 125.0(4) ?
    C17 N3 H3N . . 117.5 ?
    P1 N3 H3N . . 117.5 ?
    N1 C1 H1A . . 109.5 ?
    N1 C1 H1B . . 109.5 ?
    H1A C1 H1B . . 109.5 ?
    N1 C1 H1C . . 109.5 ?
    H1A C1 H1C . . 109.5 ?
    H1B C1 H1C . . 109.5 ?
    N1 C1 H1D . . 109.5 ?
    H1A C1 H1D . . 141.1 ?
    H1B C1 H1D . . 56.3 ?
    H1C C1 H1D . . 56.3 ?
    N1 C1 H1E . . 109.5 ?
    H1A C1 H1E . . 56.3 ?
    H1B C1 H1E . . 141.1 ?
    H1C C1 H1E . . 56.3 ?
    H1D C1 H1E . . 109.5 ?
    N1 C1 H1F . . 109.5 ?
    H1A C1 H1F . . 56.3 ?
    H1B C1 H1F . . 56.3 ?
    H1C C1 H1F . . 141.1 ?
    H1D C1 H1F . . 109.5 ?
    H1E C1 H1F . . 109.5 ?
    N1 C2 C3 . . 113.4(5) ?
    N1 C2 H2A . . 108.9 ?
    C3 C2 H2A . . 108.9 ?
    N1 C2 H2B . . 108.9 ?
    C3 C2 H2B . . 108.9 ?
    H2A C2 H2B . . 107.7 ?
    C8 C3 C4 . . 118.8(6) ?
    C8 C3 C2 . . 121.7(5) ?
    C4 C3 C2 . . 119.4(5) ?
    C5 C4 C3 . . 119.5(6) ?
    C5 C4 H4 . . 120.3 ?
    C3 C4 H4 . . 120.3 ?
    C6 C5 C4 . . 121.2(6) ?
    C6 C5 H5 . . 119.4 ?
    C4 C5 H5 . . 119.4 ?
    C7 C6 C5 . . 119.5(6) ?
    C7 C6 H6 . . 120.2 ?
    C5 C6 H6 . . 120.2 ?
    C6 C7 C8 . . 120.5(6) ?
    C6 C7 H7 . . 119.8 ?
    C8 C7 H7 . . 119.8 ?
    C3 C8 C7 . . 120.5(6) ?
    C3 C8 H8 . . 119.8 ?
    C7 C8 H8 . . 119.8 ?
    N2 C9 H9A . . 109.5 ?
    N2 C9 H9B . . 109.5 ?
    H9A C9 H9B . . 109.5 ?
    N2 C9 H9C . . 109.5 ?
    H9A C9 H9C . . 109.5 ?
    H9B C9 H9C . . 109.5 ?
    N2 C10 C11 . . 114.6(4) ?
    N2 C10 H10A . . 108.6 ?
    C11 C10 H10A . . 108.6 ?
    N2 C10 H10B . . 108.6 ?
    C11 C10 H10B . . 108.6 ?
    H10A C10 H10B . . 107.6 ?
    C12 C11 C16 . . 118.7(5) ?
    C12 C11 C10 . . 118.1(5) ?
    C16 C11 C10 . . 123.2(5) ?
    C11 C12 C13 . . 120.9(5) ?
    C11 C12 H12 . . 119.6 ?
    C13 C12 H12 . . 119.6 ?
    C12 C13 C14 . . 120.0(6) ?
    C12 C13 H13 . . 120.0 ?
    C14 C13 H13 . . 120.0 ?
    C15 C14 C13 . . 118.9(6) ?
    C15 C14 H14 . . 120.5 ?
    C13 C14 H14 . . 120.5 ?
    C14 C15 C16 . . 120.7(6) ?
    C14 C15 H15 . . 119.7 ?
    C16 C15 H15 . . 119.7 ?
    C11 C16 C15 . . 120.7(6) ?
    C11 C16 H16 . . 119.6 ?
    C15 C16 H16 . . 119.6 ?
    C22 C17 C18 . . 117.4(5) ?
    C22 C17 N3 . . 120.0(5) ?
    C18 C17 N3 . . 122.7(5) ?
    C19 C18 C17 . . 120.9(6) ?
    C19 C18 H18 . . 119.5 ?
    C17 C18 H18 . . 119.5 ?
    C18 C19 C20 . . 121.8(6) ?
    C18 C19 H19 . . 119.1 ?
    C20 C19 H19 . . 119.1 ?
    C21 C20 C19 . . 117.3(6) ?
    C21 C20 C23 . . 121.4(6) ?
    C19 C20 C23 . . 121.3(6) ?
    C22 C21 C20 . . 121.4(5) ?
    C22 C21 H21 . . 119.3 ?
    C20 C21 H21 . . 119.3 ?
    C21 C22 C17 . . 121.3(5) ?
    C21 C22 H22 . . 119.4 ?
    C17 C22 H22 . . 119.4 ?
    C20 C23 H23A . . 109.5 ?
    C20 C23 H23B . . 109.5 ?
    H23A C23 H23B . . 109.5 ?
    C20 C23 H23C . . 109.5 ?
    H23A C23 H23C . . 109.5 ?
    H23B C23 H23C . . 109.5 ?
    O2 P2 N5 . . 110.9(2) ?
    O2 P2 N6 . . 115.1(2) ?
    N5 P2 N6 . . 105.6(2) ?
    O2 P2 N4 . . 109.9(2) ?
    N5 P2 N4 . . 110.1(2) ?
    N6 P2 N4 . . 105.1(2) ?
    C24 N4 C25 . . 113.7(5) ?
    C24 N4 P2 . . 116.3(4) ?
    C25 N4 P2 . . 121.0(4) ?
    C32 N5 C33 . . 114.6(5) ?
    C32 N5 P2 . . 124.4(4) ?
    C33 N5 P2 . . 120.8(4) ?
    C40 N6 P2 . . 123.7(4) ?
    C40 N6 H6N . . 118.1 ?
    P2 N6 H6N . . 118.1 ?
    N4 C24 H24A . . 109.5 ?
    N4 C24 H24B . . 109.5 ?
    H24A C24 H24B . . 109.5 ?
    N4 C24 H24C . . 109.5 ?
    H24A C24 H24C . . 109.5 ?
    H24B C24 H24C . . 109.5 ?
    N4 C25 C26 . . 113.4(4) ?
    N4 C25 H25A . . 108.9 ?
    C26 C25 H25A . . 108.9 ?
    N4 C25 H25B . . 108.9 ?
    C26 C25 H25B . . 108.9 ?
    H25A C25 H25B . . 107.7 ?
    C31 C26 C27 . . 118.3(6) ?
    C31 C26 C25 . . 120.3(6) ?
    C27 C26 C25 . . 121.4(6) ?
    C26 C27 C28 . . 120.1(7) ?
    C26 C27 H27 . . 119.9 ?
    C28 C27 H27 . . 119.9 ?
    C29 C28 C27 . . 119.9(7) ?
    C29 C28 H28 . . 120.0 ?
    C27 C28 H28 . . 120.0 ?
    C30 C29 C28 . . 119.7(7) ?
    C30 C29 H29 . . 120.1 ?
    C28 C29 H29 . . 120.1 ?
    C29 C30 C31 . . 121.1(8) ?
    C29 C30 H30 . . 119.5 ?
    C31 C30 H30 . . 119.5 ?
    C30 C31 C26 . . 120.9(7) ?
    C30 C31 H31 . . 119.5 ?
    C26 C31 H31 . . 119.5 ?
    N5 C32 H32A . . 109.5 ?
    N5 C32 H32B . . 109.5 ?
    H32A C32 H32B . . 109.5 ?
    N5 C32 H32C . . 109.5 ?
    H32A C32 H32C . . 109.5 ?
    H32B C32 H32C . . 109.5 ?
    N5 C32 H32D . . 109.5 ?
    H32A C32 H32D . . 141.1 ?
    H32B C32 H32D . . 56.3 ?
    H32C C32 H32D . . 56.3 ?
    N5 C32 H32E . . 109.5 ?
    H32A C32 H32E . . 56.3 ?
    H32B C32 H32E . . 141.1 ?
    H32C C32 H32E . . 56.3 ?
    H32D C32 H32E . . 109.5 ?
    N5 C32 H32F . . 109.5 ?
    H32A C32 H32F . . 56.3 ?
    H32B C32 H32F . . 56.3 ?
    H32C C32 H32F . . 141.1 ?
    H32D C32 H32F . . 109.5 ?
    H32E C32 H32F . . 109.5 ?
    N5 C33 C34 . . 113.5(5) ?
    N5 C33 H33A . . 108.9 ?
    C34 C33 H33A . . 108.9 ?
    N5 C33 H33B . . 108.9 ?
    C34 C33 H33B . . 108.9 ?
    H33A C33 H33B . . 107.7 ?
    C35 C34 C39 . . 118.1(6) ?
    C35 C34 C33 . . 121.3(6) ?
    C39 C34 C33 . . 120.5(6) ?
    C34 C35 C36 . . 120.9(6) ?
    C34 C35 H35 . . 119.6 ?
    C36 C35 H35 . . 119.6 ?
    C37 C36 C35 . . 120.1(6) ?
    C37 C36 H36 . . 120.0 ?
    C35 C36 H36 . . 120.0 ?
    C38 C37 C36 . . 119.3(7) ?
    C38 C37 H37 . . 120.3 ?
    C36 C37 H37 . . 120.3 ?
    C39 C38 C37 . . 119.6(7) ?
    C39 C38 H38 . . 120.2 ?
    C37 C38 H38 . . 120.2 ?
    C38 C39 C34 . . 122.0(7) ?
    C38 C39 H39 . . 119.0 ?
    C34 C39 H39 . . 119.0 ?
    C45 C40 C41 . . 118.6(5) ?
    C45 C40 N6 . . 122.3(5) ?
    C41 C40 N6 . . 119.1(5) ?
    C42 C41 C40 . . 119.7(5) ?
    C42 C41 H41 . . 120.1 ?
    C40 C41 H41 . . 120.1 ?
    C41 C42 C43 . . 122.5(5) ?
    C41 C42 H42 . . 118.7 ?
    C43 C42 H42 . . 118.7 ?
    C44 C43 C42 . . 116.9(5) ?
    C44 C43 C46 . . 121.0(6) ?
    C42 C43 C46 . . 122.1(6) ?
    C45 C44 C43 . . 121.3(6) ?
    C45 C44 H44 . . 119.3 ?
    C43 C44 H44 . . 119.3 ?
    C40 C45 C44 . . 120.9(5) ?
    C40 C45 H45 . . 119.5 ?
    C44 C45 H45 . . 119.5 ?
    C43 C46 H46A . . 109.5 ?
    C43 C46 H46B . . 109.5 ?
    H46A C46 H46B . . 109.5 ?
    C43 C46 H46C . . 109.5 ?
    H46A C46 H46C . . 109.5 ?
    H46B C46 H46C . . 109.5 ?
loop_
    _geom_torsion_atom_site_label_1
    _geom_torsion_atom_site_label_2
    _geom_torsion_atom_site_label_3
    _geom_torsion_atom_site_label_4
    _geom_torsion_site_symmetry_1
    _geom_torsion_site_symmetry_2
    _geom_torsion_site_symmetry_3
    _geom_torsion_site_symmetry_4
    _geom_torsion
    _geom_torsion_publ_flag
    O1 P1 N1 C1 . . . . 152.6(4) ?
    N3 P1 N1 C1 . . . . 27.2(5) ?
    N2 P1 N1 C1 . . . . -85.5(5) ?
    O1 P1 N1 C2 . . . . -24.2(5) ?
    N3 P1 N1 C2 . . . . -149.6(4) ?
    N2 P1 N1 C2 . . . . 97.7(5) ?
    O1 P1 N2 C10 . . . . 160.9(4) ?
    N1 P1 N2 C10 . . . . 38.8(5) ?
    N3 P1 N2 C10 . . . . -74.8(4) ?
    O1 P1 N2 C9 . . . . -55.5(5) ?
    N1 P1 N2 C9 . . . . -177.7(4) ?
    N3 P1 N2 C9 . . . . 68.8(4) ?
    O1 P1 N3 C17 . . . . -65.8(5) ?
    N1 P1 N3 C17 . . . . 56.7(5) ?
    N2 P1 N3 C17 . . . . 173.2(4) ?
    C1 N1 C2 C3 . . . . 65.1(6) ?
    P1 N1 C2 C3 . . . . -117.8(5) ?
    N1 C2 C3 C8 . . . . -121.2(6) ?
    N1 C2 C3 C4 . . . . 57.3(7) ?
    C8 C3 C4 C5 . . . . -0.7(9) ?
    C2 C3 C4 C5 . . . . -179.3(6) ?
    C3 C4 C5 C6 . . . . -0.2(10) ?
    C4 C5 C6 C7 . . . . 0.4(11) ?
    C5 C6 C7 C8 . . . . 0.4(11) ?
    C4 C3 C8 C7 . . . . 1.4(9) ?
    C2 C3 C8 C7 . . . . 179.9(5) ?
    C6 C7 C8 C3 . . . . -1.3(10) ?
    C9 N2 C10 C11 . . . . 72.7(6) ?
    P1 N2 C10 C11 . . . . -142.7(4) ?
    N2 C10 C11 C12 . . . . -171.8(5) ?
    N2 C10 C11 C16 . . . . 11.6(8) ?
    C16 C11 C12 C13 . . . . 1.1(9) ?
    C10 C11 C12 C13 . . . . -175.7(6) ?
    C11 C12 C13 C14 . . . . -0.6(9) ?
    C12 C13 C14 C15 . . . . -0.7(10) ?
    C13 C14 C15 C16 . . . . 1.6(10) ?
    C12 C11 C16 C15 . . . . -0.3(9) ?
    C10 C11 C16 C15 . . . . 176.4(6) ?
    C14 C15 C16 C11 . . . . -1.1(9) ?
    P1 N3 C17 C22 . . . . -152.8(5) ?
    P1 N3 C17 C18 . . . . 27.5(8) ?
    C22 C17 C18 C19 . . . . 0.6(9) ?
    N3 C17 C18 C19 . . . . -179.7(6) ?
    C17 C18 C19 C20 . . . . 0.6(10) ?
    C18 C19 C20 C21 . . . . -0.9(10) ?
    C18 C19 C20 C23 . . . . 179.4(6) ?
    C19 C20 C21 C22 . . . . -0.1(9) ?
    C23 C20 C21 C22 . . . . 179.6(6) ?
    C20 C21 C22 C17 . . . . 1.3(9) ?
    C18 C17 C22 C21 . . . . -1.5(9) ?
    N3 C17 C22 C21 . . . . 178.8(5) ?
    O2 P2 N4 C24 . . . . -47.0(5) ?
    N5 P2 N4 C24 . . . . -169.4(4) ?
    N6 P2 N4 C24 . . . . 77.3(4) ?
    O2 P2 N4 C25 . . . . 168.0(4) ?
    N5 P2 N4 C25 . . . . 45.6(5) ?
    N6 P2 N4 C25 . . . . -67.7(5) ?
    O2 P2 N5 C32 . . . . 155.0(4) ?
    N6 P2 N5 C32 . . . . 29.8(5) ?
    N4 P2 N5 C32 . . . . -83.2(5) ?
    O2 P2 N5 C33 . . . . -18.8(5) ?
    N6 P2 N5 C33 . . . . -144.0(4) ?
    N4 P2 N5 C33 . . . . 103.0(4) ?
    O2 P2 N6 C40 . . . . -65.4(5) ?
    N5 P2 N6 C40 . . . . 57.2(5) ?
    N4 P2 N6 C40 . . . . 173.7(4) ?
    C24 N4 C25 C26 . . . . 73.7(6) ?
    P2 N4 C25 C26 . . . . -140.4(5) ?
    N4 C25 C26 C31 . . . . 97.4(7) ?
    N4 C25 C26 C27 . . . . -84.2(7) ?
    C31 C26 C27 C28 . . . . -0.9(9) ?
    C25 C26 C27 C28 . . . . -179.3(5) ?
    C26 C27 C28 C29 . . . . 0.7(10) ?
    C27 C28 C29 C30 . . . . -0.2(11) ?
    C28 C29 C30 C31 . . . . -0.2(11) ?
    C29 C30 C31 C26 . . . . 0.1(10) ?
    C27 C26 C31 C30 . . . . 0.5(9) ?
    C25 C26 C31 C30 . . . . 178.9(5) ?
    C32 N5 C33 C34 . . . . 69.1(7) ?
    P2 N5 C33 C34 . . . . -116.5(5) ?
    N5 C33 C34 C35 . . . . 76.5(7) ?
    N5 C33 C34 C39 . . . . -105.6(6) ?
    C39 C34 C35 C36 . . . . 0.9(9) ?
    C33 C34 C35 C36 . . . . 178.8(6) ?
    C34 C35 C36 C37 . . . . -1.2(10) ?
    C35 C36 C37 C38 . . . . 0.8(10) ?
    C36 C37 C38 C39 . . . . -0.1(10) ?
    C37 C38 C39 C34 . . . . -0.1(10) ?
    C35 C34 C39 C38 . . . . -0.3(9) ?
    C33 C34 C39 C38 . . . . -178.2(6) ?
    P2 N6 C40 C45 . . . . 27.2(8) ?
    P2 N6 C40 C41 . . . . -154.3(4) ?
    C45 C40 C41 C42 . . . . -0.6(8) ?
    N6 C40 C41 C42 . . . . -179.2(5) ?
    C40 C41 C42 C43 . . . . -0.5(9) ?
    C41 C42 C43 C44 . . . . 0.6(9) ?
    C41 C42 C43 C46 . . . . -178.3(6) ?
    C42 C43 C44 C45 . . . . 0.4(9) ?
    C46 C43 C44 C45 . . . . 179.3(6) ?
    C41 C40 C45 C44 . . . . 1.6(9) ?
    N6 C40 C45 C44 . . . . -179.8(6) ?
    C43 C44 C45 C40 . . . . -1.6(10) ?
loop_
    _geom_hbond_atom_site_label_D
    _geom_hbond_atom_site_label_H
    _geom_hbond_atom_site_label_A
    _geom_hbond_site_symmetry_A
    _geom_hbond_distance_DH
    _geom_hbond_distance_HA
    _geom_hbond_distance_DA
    _geom_hbond_angle_DHA
    N3 H3N O2 3_666 0.88 2.05 2.846(6) 149.4
    N6 H6N O1 3_766 0.88 2.00 2.799(6) 150.6
