# Supplementary material for: N,N′-Dibenzyl-N,N′-dimethyl-N′′-(p-tol­yl)phospho­ric triamide
Source: Acta Crystallogr Sect E Struct Rep Online. 2011 Nov 9;67(Pt 12):o3221. doi: 10.1107/S1600536811046046 (PMC3238883; doi:10.1107/S1600536811046046)
Supplement: Supplementary file 2 [file e-67-o3221-Isup2.hkl]

#
# h,k,l, Fc-squared, Fo-squared, sigma(Fo-squared) and status flag
#
data_I
_shelx_title ' Compound X'
_shelx_refln_list_code          4
_shelx_F_calc_maximum      373.49
_exptl_crystal_F_000      1680.00
_reflns_d_resolution_high  0.8108
 
loop_
 _symmetry_equiv_pos_as_xyz
 'x, y, z'
 '-x+1/2, y+1/2, -z+1/2'
 '-x, -y, -z'
 'x-1/2, -y-1/2, z-1/2'
 
_cell_length_a     9.9621
_cell_length_b    14.8245
_cell_length_c    28.8407
_cell_angle_alpha  90.000
_cell_angle_beta   98.268
_cell_angle_gamma  90.000
 
_shelx_F_squared_multiplier     1.000
 
loop_
 _refln_index_h
 _refln_index_k
 _refln_index_l
 _refln_F_squared_calc
 _refln_F_squared_meas
 _refln_F_squared_sigma
 _refln_observed_status
   2   0   0    23509.64    22762.83    333.22 o
   4   0   0     2658.80     2947.99     55.90 o
   6   0   0     1347.18     1318.78     53.73 o
   8   0   0     2349.66     2704.86     91.72 o
  10   0   0     2587.71     2349.93     99.86 o
  12   0   0       18.13      331.05    102.03 o
   2   1   0     4354.80     4188.41     47.20 o
   3   1   0      445.28      425.15     15.20 o
   4   1   0     1808.68     1533.83     26.27 o
   5   1   0     2870.85     3070.59    122.38 o
   6   1   0     9863.48     9357.56    263.49 o
   7   1   0     5063.64     5233.84    229.57 o
   8   1   0     2137.04     2241.71     63.35 o
   9   1   0      922.25      682.38    138.66 o
  10   1   0      298.30      398.89     89.28 o
  11   1   0      537.73      796.15    120.48 o
   2   2   0    91457.20    89399.93    903.34 o
   3   2   0    13744.29    13489.35    179.64 o
   4   2   0      760.41      884.89     39.62 o
   5   2   0       41.32       10.85      7.68 o
   6   2   0     1377.44     1382.61     38.26 o
   7   2   0      396.56      575.66     37.18 o
   8   2   0      465.27      424.75     94.97 o
   9   2   0      153.78      175.12     46.13 o
  10   2   0       35.43       32.42     35.22 o
  11   2   0       13.87       -5.43     27.68 o
  12   2   0      408.86      529.94     82.67 o
   1   3   0     8446.88     8500.48    115.60 o
   2   3   0     5844.75     6069.19     63.23 o
   3   3   0      979.76      879.08     15.54 o
   4   3   0     3894.50     4344.98    101.76 o
   5   3   0      875.16      784.17     24.64 o
   6   3   0     1626.68     1511.95     45.86 o
   7   3   0     5598.33     5567.49    108.10 o
   8   3   0     1935.59     1901.64    213.83 o
   9   3   0      219.99      264.62    152.23 o
  10   3   0        7.37       44.09     28.59 o
  11   3   0       16.67       56.65     29.99 o
   0   4   0    12679.54    13018.63    202.70 o
   1   4   0     2437.04     2356.98     27.49 o
   2   4   0      111.13      154.26     13.84 o
   3   4   0       36.37       12.66      5.43 o
   4   4   0     5104.14     5360.06     72.23 o
   5   4   0      898.34      922.62     25.50 o
   6   4   0      246.38      245.20     33.11 o
   7   4   0      880.64      732.08     70.01 o
   8   4   0      300.99      199.69     28.59 o
   9   4   0      261.44      276.52     38.26 o
  10   4   0        0.57      -54.47     37.99 o
  11   4   0       42.78       80.86     86.29 o
   1   5   0      693.54      604.61     11.34 o
   2   5   0      451.19      298.31     11.40 o
   3   5   0     1696.72     2038.39     56.44 o
   4   5   0     1390.87     1310.77     24.34 o
   5   5   0      168.06      166.28     24.96 o
   6   5   0      549.66      643.30     56.44 o
   7   5   0     7845.25     7713.65    132.50 o
   8   5   0     1086.75     1025.19     86.56 o
   9   5   0      283.12      422.35     48.52 o
  10   5   0      446.97      258.12     49.66 o
  11   5   0       17.77      101.36     67.57 o
   0   6   0       22.23       28.70     10.58 o
   1   6   0    30889.52    31483.29    323.01 o
   2   6   0     2246.34     2300.22     56.71 o
   3   6   0     6822.49     7272.78     87.61 o
   4   6   0        4.08       66.20     24.42 o
   5   6   0        0.32       16.37     11.70 o
   6   6   0      314.99      315.80     23.03 o
   7   6   0     3118.30     3184.15     69.09 o
   8   6   0        3.53       53.95     45.86 o
   9   6   0     1118.87     1196.36     61.39 o
  10   6   0      188.47      184.13     32.29 o
  11   6   0      154.82       59.70     65.13 o
   1   7   0      746.80      767.95     40.70 o
   2   7   0     1174.19     1169.56     40.16 o
   3   7   0     1228.93     1002.07     21.09 o
   4   7   0      120.33      158.55     53.73 o
   5   7   0     2887.56     3062.28    130.52 o
   6   7   0     1718.13     1783.08     96.33 o
   7   7   0      192.89      137.44     32.56 o
   8   7   0     2438.81     2053.04     85.80 o
   9   7   0      446.66      400.75    211.39 o
  10   7   0      350.13      396.29     86.83 o
  11   7   0      254.41       21.71     75.98 o
   0   8   0      554.36      774.60     24.16 o
   1   8   0     3632.00     3874.96     51.81 o
   2   8   0      443.71      541.96     49.66 o
   3   8   0     1476.70     1439.73     39.35 o
   4   8   0      270.24      283.51     38.53 o
   5   8   0       83.75       80.11     13.03 o
   6   8   0      876.93     1071.49     55.18 o
   7   8   0      491.43      494.95     42.87 o
   9   8   0     1383.33     1261.12    307.44 o
  10   8   0      417.67      614.96    103.93 o
   1   9   0      702.99      638.94     26.05 o
   2   9   0      182.49      160.40     21.98 o
   3   9   0     3522.92     3136.19     99.59 o
   4   9   0      669.08      627.82    102.03 o
   5   9   0     3249.13     2985.96    258.87 o
   6   9   0     1144.61     1263.94     41.40 o
   7   9   0       52.15      135.94     48.84 o
   8   9   0      231.45      268.69     37.10 o
   9   9   0        2.24       27.14     26.86 o
  10   9   0        2.63       56.64     51.56 o
   0  10   0       18.31       48.56     29.85 o
   1  10   0      328.94      315.27     14.17 o
   2  10   0      402.21      452.60     42.06 o
   3  10   0       41.20       27.44     18.99 o
   4  10   0      110.17      101.52     16.56 o
   5  10   0      277.85      307.01     25.59 o
   6  10   0      118.55      156.94     51.56 o
   7  10   0       24.16      -31.27     20.85 o
   8  10   0     1366.39     1353.64     71.57 o
   9  10   0      247.46      407.57     77.06 o
  10  10   0      210.93      130.25     60.78 o
   1  11   0     1662.59     1530.80    110.71 o
   2  11   0        1.64       -4.17     15.59 o
   3  11   0     4048.50     3810.16    217.90 o
   4  11   0     1514.81     1966.43    120.75 o
   5  11   0     3053.97     3032.38     86.15 o
   6  11   0        0.21       24.54     37.99 o
   7  11   0      430.66      347.33     71.64 o
   8  11   0        3.03       -1.87     81.13 o
   9  11   0      117.00       27.14     43.96 o
   0  12   0     1339.62     1712.56    364.70 o
   1  12   0      628.22      658.04    128.62 o
   2  12   0     1800.73     1585.06    153.32 o
   3  12   0      324.27      325.63     21.17 o
   4  12   0      423.86      349.13     29.89 o
   5  12   0        1.29       80.86     21.17 o
   6  12   0        5.99       16.94     33.77 o
   7  12   0      185.15      260.50     49.93 o
   8  12   0       48.29      -54.27     37.99 o
   9  12   0      246.80      416.26     60.24 o
   1  13   0      781.61      913.12    115.60 o
   2  13   0        2.48       38.53     43.96 o
   3  13   0     2395.83     2482.54     93.34 o
   4  13   0     1527.42     1508.96     69.18 o
   5  13   0      516.78      618.55     53.46 o
   6  13   0       47.73      100.78     75.98 o
   8  13   0       60.19      113.97     59.70 o
   0  14   0     1200.56      934.54    103.66 o
   1  14   0       15.59      113.83     65.13 o
   2  14   0      453.50      602.30    211.39 o
   3  14   0       95.08      189.95     42.87 o
   4  14   0      156.53       91.72     75.98 o
   5  14   0       77.40       27.14     65.67 o
   6  14   0       49.91      243.68     80.32 o
   7  14   0        1.09      102.79     42.02 o
   1  15   0      598.03      744.47    206.50 o
   2  15   0     1242.69     1027.68     56.37 o
   3  15   0      400.25      432.06    115.05 o
   4  15   0      356.51      591.01     96.60 o
   5  15   0      476.83      662.20     62.01 o
   6  15   0      551.12      722.15     75.72 o
   0  16   0       21.65      299.58     53.73 o
   1  16   0       32.35       16.28     27.68 o
   2  16   0      973.73      695.75     70.01 o
   3  16   0        1.62      -21.71     48.30 o
   4  16   0      715.70      863.99     91.18 o
   5  16   0       74.21       70.55     43.42 o
   1  17   0      111.98      576.90    109.63 o
   2  17   0      620.30      779.33    106.91 o
   3  17   0      107.54       42.87     37.45 o
   4  17   0      924.74      515.03     80.32 o
   0  18   0      557.20      478.67     71.09 o
   1  18   0      301.29      890.04    118.85 o
   2  18   0      412.08      680.01    107.46 o
 -11   0   1        7.56        5.43     33.11 o
  -9   0   1      270.02      272.44     48.84 o
  -7   0   1       39.90      -23.61     15.74 o
  -5   0   1      705.90      542.17     27.68 o
  -3   0   1    29642.67    30612.04    386.95 o
  -1   0   1       65.59       21.71      5.43 o
   1   0   1        8.12        5.43      5.43 o
   3   0   1     9242.61     9059.44    112.34 o
   5   0   1     5734.54     5881.34    101.49 o
   7   0   1     1133.62     1045.80     47.76 o
   9   0   1        0.01      -24.42     16.28 o
 -12   1   1        4.50       86.29     70.01 o
 -11   1   1        2.26       70.55     59.16 o
 -10   1   1      206.98      232.97     38.95 o
  -9   1   1       33.36       18.26     40.32 o
  -8   1   1       54.85      103.57     35.00 o
  -7   1   1       12.94        2.71     15.35 o
  -6   1   1       16.74      153.60     24.69 o
  -5   1   1        7.64       33.43      9.03 o
  -4   1   1     4015.00     3538.73     43.55 o
  -3   1   1      224.20      224.73      7.68 o
  -2   1   1     1623.72     1492.48     21.76 o
  -1   1   1        0.34        9.87      5.43 o
   1   1   1       46.14        4.93      5.40 o
   2   1   1       30.01       30.03      3.63 o
   3   1   1      262.96      306.74     14.11 o
   4   1   1      189.05      261.03     14.38 o
   5   1   1      269.58      267.97     19.27 o
   6   1   1     1171.75     1250.40     29.82 o
   7   1   1       33.68       40.73     15.15 o
   8   1   1      203.09      217.81     24.48 o
   9   1   1       59.36      200.26     32.34 o
  10   1   1        1.96       35.41     40.43 o
  11   1   1       19.62      -29.05     31.97 o
  12   1   1       13.65      -52.99     35.33 o
 -12   2   1        4.89        7.87     33.76 o
 -11   2   1       24.13       35.48     23.01 o
 -10   2   1        1.02       37.54     32.29 o
  -9   2   1      412.61      431.89    124.55 o
  -8   2   1       28.36       84.34    102.84 o
  -7   2   1       53.89      -12.06     37.99 o
  -6   2   1       32.75       56.98     15.35 o
  -5   2   1     2856.37     2866.40     47.13 o
  -4   2   1        7.96       44.10     13.57 o
  -3   2   1      142.01      133.02      7.29 o
  -2   2   1       16.33       19.38      3.84 o
  -1   2   1      166.99      111.19     13.57 o
   0   2   1        1.86        5.43     24.56 o
   1   2   1        6.99        4.93      5.40 o
   2   2   1       49.35       67.97     16.01 o
   3   2   1     2702.63     2501.44     28.41 o
   4   2   1       40.97       33.31      7.68 o
   5   2   1       66.81       84.34      9.71 o
   6   2   1      203.54      203.20     19.14 o
   7   2   1      450.49      458.78     52.64 o
   8   2   1       29.78       25.69     24.27 o
   9   2   1      124.85      193.66     51.29 o
  10   2   1        3.68      -24.19     24.48 o
  11   2   1       20.90       42.87     33.11 o
  12   2   1        1.75      125.37     49.39 o
 -11   3   1        2.29       16.82    111.26 o
 -10   3   1        3.67      -28.49     18.99 o
  -9   3   1        5.13      -14.34     78.42 o
  -8   3   1      360.17      492.35    183.16 o
  -7   3   1       36.74      157.06     45.59 o
  -6   3   1      225.86      230.09     18.99 o
  -5   3   1      123.77      136.46     11.51 o
  -4   3   1        2.85       13.57      7.68 o
  -3   3   1        5.70       13.57      3.84 o
  -2   3   1     4643.41     4678.48     90.63 o
  -1   3   1      239.68      222.64      7.68 o
   1   3   1      320.10      289.42      7.09 o
   2   3   1     1531.63     1591.36     20.72 o
   3   3   1      205.97      192.88      8.14 o
   4   3   1      595.74      540.27     14.58 o
   5   3   1        1.97       32.92     30.12 o
   6   3   1       83.43       82.43     13.57 o
   7   3   1       57.57       56.55     40.43 o
   8   3   1       40.72      111.92     48.30 o
   9   3   1        8.09       36.08     94.43 o
  10   3   1       56.45       47.54     27.00 o
  11   3   1       39.81      124.62     45.66 o
 -11   4   1        4.00      179.64     65.13 o
 -10   4   1        0.60      -45.17     30.11 o
  -9   4   1      141.97      241.80     79.51 o
  -8   4   1       18.27      111.80     23.02 o
  -7   4   1      224.57      283.14     62.41 o
  -6   4   1       37.13       32.18     24.42 o
  -5   4   1        1.10      -13.55      9.03 o
  -4   4   1       26.29       41.72      8.41 o
  -3   4   1     1304.99     1153.82     37.72 o
  -2   4   1      428.48      395.45      8.24 o
  -1   4   1     7759.39     7631.74     80.45 o
   1   4   1     7628.33     7436.12    108.00 o
   2   4   1      304.23      270.46     60.24 o
   3   4   1        4.56       -8.14     13.57 o
   4   4   1       12.48        9.05     10.64 o
   5   4   1      439.53      498.86     21.44 o
   6   4   1       76.44      132.28     32.29 o
   7   4   1       34.80       25.21     27.50 o
   8   4   1       61.88      151.42     32.56 o
   9   4   1       33.01       -9.49     20.99 o
  10   4   1        4.12        1.38     31.80 o
  11   4   1       20.61       -6.47     52.10 o
 -11   5   1        5.66       62.70     48.07 o
 -10   5   1       49.86      128.50     33.90 o
  -9   5   1        5.40       20.18     24.14 o
  -8   5   1       14.86      -16.82     13.30 o
  -7   5   1        4.95       47.37     62.14 o
  -6   5   1        0.69       10.39     32.83 o
  -5   5   1      110.99      131.41     16.01 o
  -4   5   1      276.53      343.41     37.99 o
  -3   5   1        0.51       18.99      7.68 o
  -2   5   1      445.35      379.75      9.44 o
  -1   5   1      654.53      705.30     11.13 o
   1   5   1      268.55      282.67     32.29 o
   2   5   1     1486.72     1381.12     52.10 o
   3   5   1      221.17      284.16     24.69 o
   4   5   1        5.92       40.10      9.03 o
   5   5   1       32.57       67.53     16.01 o
   6   5   1       52.44       74.76     35.55 o
   7   5   1      128.00      187.82     20.73 o
   8   5   1       58.42      116.94     20.99 o
   9   5   1       28.14       61.84     34.73 o
  10   5   1       18.94      -21.71     48.30 o
  11   5   1       61.04       46.00     54.27 o
 -11   6   1       24.67      -22.53     31.42 o
 -10   6   1        1.99        5.81     52.10 o
  -9   6   1      272.28      411.97     73.81 o
  -8   6   1       52.65       71.62     49.12 o
  -7   6   1      316.52      373.27    105.83 o
  -6   6   1      184.56      292.40     43.96 o
  -5   6   1       33.19       27.14     18.99 o
  -4   6   1       94.23      100.71      8.79 o
  -3   6   1      317.56      367.47     54.27 o
  -2   6   1      499.76      467.43     11.32 o
  -1   6   1     3671.37     3870.43     51.80 o
   1   6   1     3409.70     3581.58     52.69 o
   2   6   1       84.44       91.42     13.84 o
   3   6   1      411.79      275.69     13.56 o
   4   6   1      273.15      218.41     18.15 o
   5   6   1        3.14       -8.14     18.99 o
   6   6   1      225.73      188.61     40.16 o
   7   6   1        7.06       83.45     53.73 o
   8   6   1       19.01       11.40     62.41 o
   9   6   1        1.89       47.61     29.59 o
  10   6   1        0.16      158.96    176.11 o
  11   6   1       17.50      272.44     97.14 o
 -11   7   1        0.20      -21.39    108.54 o
 -10   7   1        1.67      -72.45     48.30 o
  -9   7   1        1.95       38.53     65.67 o
  -8   7   1       10.35       22.25     37.99 o
  -7   7   1       75.73      202.47     59.16 o
  -6   7   1      293.16      293.30     87.10 o
  -5   7   1       72.72      110.08     11.13 o
  -4   7   1      120.96      116.38     11.32 o
  -3   7   1       15.89        5.43      4.85 o
  -2   7   1      836.79      888.74     19.04 o
  -1   7   1      290.38      276.72     19.54 o
   1   7   1        0.99       14.73      8.14 o
   2   7   1     1115.62     1099.76     23.56 o
   3   7   1       43.32       82.10      9.03 o
   4   7   1      192.87      239.76     42.60 o
   5   7   1      117.22      116.88     21.98 o
   6   7   1      103.25       86.29     16.95 o
   7   7   1       46.30       63.86     54.27 o
   8   7   1       39.85      220.34    128.35 o
   9   7   1       88.82      135.33     51.29 o
  10   7   1       74.57      140.56     48.84 o
  11   7   1        1.58      135.68     65.13 o
 -10   8   1       27.32      -27.14     54.81 o
  -9   8   1       28.57      230.22    157.11 o
  -8   8   1       65.32        7.15     20.94 o
  -7   8   1      207.36      135.68     31.90 o
  -6   8   1       26.84       29.85     40.70 o
  -5   8   1       10.80      -10.71     24.69 o
  -4   8   1      244.70      220.38     18.24 o
  -3   8   1       38.30       10.85      7.68 o
  -2   8   1      174.84      184.62     74.08 o
  -1   8   1     1140.04     1167.85     24.23 o
   1   8   1     1427.66     1299.33     34.46 o
   2   8   1      296.88      224.01     14.63 o
   3   8   1        1.49        2.99     29.58 o
   4   8   1      161.16      189.84     42.87 o
   5   8   1       66.46       42.87     12.90 o
   6   8   1       16.94        7.97     67.57 o
   7   8   1        1.54       42.53     51.29 o
   8   8   1      217.79      349.13    108.54 o
   9   8   1       19.37      -21.71     37.45 o
  10   8   1       65.97       73.98     70.28 o
 -10   9   1        1.89      -21.71     30.82 o
  -9   9   1        3.90      -36.73     91.72 o
  -8   9   1      208.80      329.77     60.24 o
  -7   9   1       77.41      114.76     62.14 o
  -6   9   1      288.49      353.66     30.31 o
  -5   9   1       34.37       93.87     20.46 o
  -4   9   1        0.00      -15.12     10.08 o
  -3   9   1      296.65      337.68     17.87 o
  -2   9   1      171.03      173.67     10.51 o
  -1   9   1       39.25       11.34     21.23 o
   0   9   1        0.89       -1.17     10.85 o
   1   9   1       22.98       31.92     11.13 o
   2   9   1      409.98      346.32     42.60 o
   3   9   1      139.67      159.75     16.82 o
   4   9   1        2.81       -3.10     21.71 o
   5   9   1       14.08      106.65     40.70 o
   6   9   1        8.62      -25.22     16.82 o
   7   9   1        3.98        9.58     31.12 o
   8   9   1        5.91       59.50     20.70 o
   9   9   1        1.20      -31.12     21.89 o
  10   9   1        0.07       76.66     91.99 o
  -9  10   1       34.51       32.02     59.16 o
  -8  10   1        0.03       -3.40     24.87 o
  -7  10   1        7.68      113.97     59.70 o
  -6  10   1       33.07       74.69     20.99 o
  -5  10   1      138.28      112.65     94.70 o
  -4  10   1       25.41       13.18     16.28 o
  -3  10   1       67.30       72.08     13.30 o
  -2  10   1      101.18      148.51     37.99 o
  -1  10   1        1.20       -1.81      5.43 o
   0  10   1       15.70        0.00     54.27 o
   1  10   1      200.57      130.25      7.29 o
   2  10   1       10.45       43.30     16.82 o
   3  10   1       35.64       95.34     51.83 o
   4  10   1       51.77       76.55     45.86 o
   5  10   1        0.79       45.52     16.56 o
   6  10   1       67.52       88.14     35.00 o
   7  10   1        6.08      108.00     32.02 o
   8  10   1        0.21      -27.14     37.99 o
  10  10   1        4.76       16.28     48.84 o
  -8  11   1       15.06       70.55     54.27 o
  -7  11   1        0.39       17.43     59.70 o
  -6  11   1      204.68      282.21     59.16 o
  -5  11   1       51.67       35.67     38.05 o
  -4  11   1        1.84       -7.75     20.16 o
  -3  11   1       64.78      140.02     29.01 o
  -2  11   1      290.80      318.51     16.93 o
  -1  11   1       52.00      109.75     24.69 o
   0  11   1        0.23       -9.63     35.00 o
   1  11   1       38.74       24.60     78.69 o
   2  11   1      289.13      282.22     22.63 o
   3  11   1       16.45       19.90      9.71 o
   4  11   1       22.91       21.60     24.66 o
   5  11   1       25.65       70.28     54.27 o
   6  11   1       63.36       33.60     16.69 o
   7  11   1        9.11      -30.53     37.99 o
   8  11   1        5.76      315.31     80.86 o
  -9  12   1        0.27       65.67     54.81 o
  -8  12   1        5.47        2.94     70.28 o
  -7  12   1       16.65       59.70     65.13 o
  -6  12   1       17.53       38.76     23.72 o
  -5  12   1      131.18      133.48     25.08 o
  -4  12   1       39.05       76.54     86.56 o
  -3  12   1      211.13      275.47     35.82 o
  -2  12   1       12.41       23.82     33.90 o
  -1  12   1       35.23      137.25     56.98 o
   0  12   1        4.46       12.98     20.94 o
   1  12   1        5.79       20.39     91.72 o
   2  12   1        0.00       95.66    103.11 o
   3  12   1        0.56       28.21     27.14 o
   4  12   1       22.92        4.82     13.57 o
   5  12   1        0.54      182.23     95.25 o
   6  12   1        1.35      135.68     60.24 o
   7  12   1        0.12      173.67     48.30 o
   8  12   1        1.91      -59.70     48.84 o
  -8  13   1        1.57      -48.03     32.02 o
  -7  13   1       11.87       48.84     43.42 o
  -6  13   1       10.58        0.00     26.86 o
  -5  13   1       51.45      140.56     43.96 o
  -4  13   1       13.29      109.52     26.87 o
  -3  13   1       28.64       59.16     32.56 o
  -2  13   1      104.06      118.10     62.41 o
  -1  13   1       46.03       39.02     29.58 o
   0  13   1        0.22       29.15     16.01 o
   1  13   1       20.91       -5.90     37.45 o
   2  13   1      143.61      157.09     78.69 o
   3  13   1       86.63       39.28     97.42 o
   4  13   1       15.15      -65.13     43.42 o
   5  13   1       20.30      -48.03     32.02 o
   7  13   1        0.13       42.87     54.27 o
  -7  14   1        6.94      136.43     49.12 o
  -6  14   1       21.84      118.85     54.81 o
  -5  14   1       57.93      103.11     49.39 o
  -4  14   1        7.57      -21.75     23.09 o
  -3  14   1       79.72      108.38     46.40 o
  -2  14   1        1.59       36.39     51.29 o
  -1  14   1       79.01       16.28     27.68 o
   0  14   1        4.10       43.34     24.22 o
   1  14   1        0.02       97.69     27.68 o
   2  14   1        1.41      -56.58     37.72 o
   3  14   1       25.26        0.44     94.70 o
   4  14   1        5.70      -42.87     48.30 o
   5  14   1        0.56       66.16     30.72 o
   6  14   1        0.41      -88.73     59.16 o
   7  14   1        0.64       23.35     31.52 o
  -6  15   1       16.73      407.57    104.20 o
  -5  15   1        7.15       59.13     59.43 o
  -4  15   1        6.40      -64.31     42.87 o
  -3  15   1       98.20      227.94     75.44 o
  -2  15   1       47.57      -80.59     53.73 o
  -1  15   1       49.59       94.81     75.71 o
   0  15   1        5.09        2.14     27.41 o
   1  15   1       14.80      -48.43     32.29 o
   2  15   1      153.63      255.62     70.55 o
   3  15   1      138.86      289.43     57.18 o
   4  15   1       18.42       57.32     45.86 o
   5  15   1        3.04      -74.08     49.39 o
   6  15   1        0.17      -24.19     34.34 o
  -5  16   1        5.03      206.23     93.35 o
  -4  16   1       34.34      -38.53     43.96 o
  -3  16   1        0.71       38.53     54.81 o
  -2  16   1       13.72      217.08     93.35 o
  -1  16   1       10.86       38.53     71.09 o
   0  16   1        0.54       48.84     26.59 o
   1  16   1       10.54      -13.42     19.87 o
   2  16   1       29.49       59.70     33.11 o
   3  16   1       32.84      108.21     78.69 o
   4  16   1        7.16       48.84     54.81 o
   5  16   1       21.07       27.14     32.56 o
  -4  17   1        0.01      -70.55     59.16 o
  -3  17   1        5.06      173.67     60.24 o
  -2  17   1       11.70       27.14     37.99 o
  -1  17   1        8.21      -57.80     38.53 o
   0  17   1       18.11      103.11     43.42 o
   1  17   1       13.99      -10.85     49.39 o
   3  17   1        1.50      -73.27     48.84 o
   4  17   1       98.85        0.00     54.27 o
  -2  18   1        1.27      -59.70     43.42 o
  -1  18   1        4.54       70.55     43.42 o
   0  18   1       14.48       48.84     26.59 o
   2  18   1        0.27       16.28     33.11 o
  -8   0   2      145.23       75.44     27.14 o
  -6   0   2      100.36      118.85     27.14 o
  -4   0   2    16019.62    15887.80    241.51 o
  -2   0   2   139493.31   134810.50   2110.05 o
   2   0   2    13400.16    13806.51    173.12 o
   4   0   2     1830.04     1927.70     39.08 o
   6   0   2     4819.46     4405.71     87.92 o
   8   0   2    14835.28    15262.60    327.80 o
  10   0   2      485.16      498.21     92.26 o
  12   0   2       46.90      -48.03     32.02 o
 -12   1   2      117.12      243.68     75.98 o
 -11   1   2        1.70       18.90    103.39 o
 -10   1   2       91.70       79.44     86.56 o
  -9   1   2      728.39      709.40    105.56 o
  -8   1   2     5484.91     5711.06    137.66 o
  -7   1   2     1335.18     1220.78     93.35 o
  -6   1   2    12472.29    11759.17    158.11 o
  -5   1   2      485.66      448.49     15.54 o
  -4   1   2      718.43      932.38     19.19 o
  -3   1   2    15642.33    15556.80    202.16 o
  -2   1   2    32724.29    32443.08    331.32 o
   2   1   2    69097.80    69464.08    574.69 o
   3   1   2    24135.44    24518.60    212.02 o
   4   1   2       45.65       35.99     21.71 o
   5   1   2       97.73      122.67      9.44 o
   6   1   2     5279.66     5212.26     75.22 o
   7   1   2     4703.09     4570.68     84.66 o
   8   1   2      890.21      723.32     70.01 o
   9   1   2       50.51      123.97    151.42 o
  10   1   2      130.24       51.29     23.41 o
  11   1   2       62.26       57.10     40.38 o
  12   1   2      437.63      555.04     81.68 o
 -11   2   2        5.16       53.65     70.28 o
 -10   2   2        0.24      -16.28     17.34 o
  -9   2   2        0.66       87.01     48.84 o
  -8   2   2     3350.14     3469.02     73.49 o
  -7   2   2      243.24      244.78     64.85 o
  -6   2   2     1290.57     1299.49     32.90 o
  -5   2   2     8159.85     8376.39    182.62 o
  -4   2   2    11423.33    11103.71    209.76 o
  -3   2   2      316.26      337.72     10.85 o
  -2   2   2    32259.70    33446.12    285.70 o
  -1   2   2    51927.14    50701.50    562.96 o
   2   2   2      522.35      334.13     18.72 o
   3   2   2     2475.83     2453.09     29.04 o
   4   2   2      622.55      618.28     27.41 o
   5   2   2     5542.54     5701.42     74.48 o
   6   2   2       91.30       79.41     57.26 o
   7   2   2      637.25      826.12    159.56 o
   8   2   2      524.73      772.81     92.80 o
   9   2   2     1301.68     1654.62     74.85 o
  10   2   2      396.89      487.22     37.41 o
  11   2   2      495.70      658.45    112.34 o
 -12   3   2       53.86      146.16     62.41 o
 -11   3   2       20.15      -82.22     54.81 o
 -10   3   2       26.38       96.90     32.29 o
  -9   3   2        3.14       18.23     68.11 o
  -8   3   2      935.68     1052.88     66.48 o
  -7   3   2     3059.43     2687.61     61.94 o
  -6   3   2      516.56      597.33    109.36 o
  -5   3   2        1.60      -13.57     10.64 o
  -4   3   2     1029.99     1179.83     40.43 o
  -3   3   2     1191.76      925.93     17.21 o
  -2   3   2     2309.38     2126.03     33.92 o
  -1   3   2      201.96      282.21      6.91 o
   0   3   2    98862.42    98517.82   1906.54 o
   1   3   2     4885.03     4869.51     56.85 o
   2   3   2       15.67        2.71      8.14 o
   3   3   2      555.80      580.29     12.47 o
   4   3   2        0.24       18.09     10.85 o
   5   3   2     2285.31     2341.34     81.95 o
   6   3   2      829.62      658.94     28.11 o
   7   3   2      138.74      110.03     51.56 o
   8   3   2        7.90       20.42     80.86 o
   9   3   2       71.90      142.68     86.83 o
  10   3   2       87.04       21.53     72.99 o
  11   3   2      128.91      183.42     64.85 o
 -11   4   2      101.90      200.26     74.89 o
 -10   4   2      201.40      190.03     56.98 o
  -9   4   2      507.03      688.52     45.09 o
  -8   4   2     1538.88     1611.55    172.31 o
  -7   4   2     2703.94     2451.19     63.11 o
  -6   4   2      334.63      304.59     29.31 o
  -5   4   2       46.66       30.75     21.71 o
  -4   4   2     7541.09     7498.39    103.57 o
  -3   4   2      564.97      786.37     13.04 o
  -2   4   2     4366.83     4434.81     78.42 o
  -1   4   2     1729.26     1661.88     45.04 o
   0   4   2     1267.38     1126.23     15.39 o
   1   4   2    15430.01    15436.33    168.27 o
   2   4   2      483.17      499.16      8.45 o
   3   4   2       64.70      154.18      7.68 o
   4   4   2      681.79      637.40     22.52 o
   5   4   2        4.29       12.52     15.59 o
   6   4   2      549.13      553.79     22.06 o
   7   4   2      385.52      394.31     40.16 o
   8   4   2       66.80       40.59     21.97 o
   9   4   2     1115.05      945.48     50.99 o
  10   4   2        3.20       17.49     54.00 o
  11   4   2       26.35       -9.59     52.10 o
 -11   5   2       64.05       45.50     83.85 o
 -10   5   2      211.97      161.13    178.55 o
  -9   5   2     1499.30     1326.07    140.83 o
  -8   5   2      547.66      771.30     56.33 o
  -7   5   2     3273.64     3629.69    253.45 o
  -6   5   2        1.31       51.18     15.15 o
  -5   5   2      140.91      174.82     40.70 o
  -4   5   2     1878.32     1879.12     32.02 o
  -3   5   2     1464.14     1486.76     28.40 o
  -2   5   2       38.84       12.66     10.85 o
  -1   5   2      894.83      914.74     15.74 o
   0   5   2    21976.95    23379.21    232.59 o
   1   5   2    18533.93    18165.25    188.59 o
   2   5   2     2085.49     1612.24     28.37 o
   3   5   2       17.07       14.80      8.14 o
   4   5   2     2940.38     2955.77    100.40 o
   5   5   2        3.07       52.41     11.32 o
   6   5   2      134.92      135.02     27.14 o
   7   5   2     3242.97     3074.15    118.58 o
   8   5   2      949.71      932.78     39.68 o
   9   5   2      270.98      187.67     33.51 o
  10   5   2      279.31      123.81     59.70 o
  11   5   2        6.99        9.89     65.13 o
 -11   6   2      189.53      173.06     37.70 o
 -10   6   2      457.21      846.63    145.99 o
  -9   6   2      844.88      743.45    162.00 o
  -8   6   2      467.00      507.59    137.03 o
  -7   6   2       37.23       27.52     20.16 o
  -6   6   2     2008.70     2326.30    211.11 o
  -5   6   2     1315.98     1381.68     80.05 o
  -4   6   2     2267.88     2437.15     38.33 o
  -3   6   2      113.45      168.24     10.03 o
  -2   6   2      622.81      453.76     56.98 o
  -1   6   2    19728.62    20295.35    567.67 o
   0   6   2    10648.87     9610.87    110.91 o
   1   6   2     4747.70     4721.48     60.56 o
   2   6   2      728.62      925.50     18.99 o
   3   6   2       78.05       81.37     35.28 o
   4   6   2     1396.90     1606.68     74.08 o
   5   6   2        0.86      -10.85     10.85 o
   6   6   2      455.15      634.92     56.71 o
   7   6   2     3230.71     3127.74    139.48 o
   8   6   2       97.00       82.93     26.86 o
   9   6   2     1096.73     1131.93     76.26 o
  10   6   2      168.11       62.41     27.25 o
  11   6   2       56.56      -10.85     32.56 o
 -10   7   2       41.93      -32.22     27.92 o
  -9   7   2      173.73      145.99     48.30 o
  -8   7   2     1934.96     1862.59    104.74 o
  -7   7   2     1936.25     1701.06     62.21 o
  -6   7   2      961.65      977.78     39.89 o
  -5   7   2     2068.03     2157.65     71.91 o
  -4   7   2      235.14      196.60     38.53 o
  -3   7   2     2262.54     2498.91     38.71 o
  -2   7   2     1111.08     1240.38     25.79 o
  -1   7   2     1217.57     1263.00     95.25 o
   0   7   2     1204.37     1219.10     19.93 o
   1   7   2     7905.52     7549.29     85.65 o
   2   7   2      106.05       73.32      7.65 o
   3   7   2     7488.59     7965.47    151.14 o
   4   7   2      856.04      648.24     35.55 o
   5   7   2       51.49       92.27     29.58 o
   6   7   2     4291.66     4237.08    148.70 o
   7   7   2      670.82      617.48    119.94 o
   8   7   2      172.93      240.61     32.29 o
   9   7   2      844.31      753.20     80.59 o
  10   7   2      188.61      580.16     99.32 o
  11   7   2        5.30      -56.98     37.99 o
 -10   8   2      309.14      380.98     97.69 o
  -9   8   2      438.49      412.95    165.25 o
  -8   8   2     2162.07     1945.96     81.14 o
  -7   8   2      270.79      194.68     46.13 o
  -6   8   2       33.43      107.08     65.13 o
  -5   8   2      973.58     1114.50     54.54 o
  -4   8   2      563.35      601.71     32.29 o
  -3   8   2      744.01      622.70     67.84 o
  -2   8   2     1204.11     1066.17     68.92 o
  -1   8   2       11.46       29.58      7.68 o
   0   8   2     8349.35     7635.75    270.81 o
   1   8   2     4059.42     4809.41    232.01 o
   2   8   2      737.62      606.73     43.69 o
   3   8   2       82.53      154.91     26.86 o
   4   8   2      818.76      927.92    151.96 o
   5   8   2      597.20      573.28     94.97 o
   6   8   2     2980.70     2832.91    102.30 o
   7   8   2     2284.81     1900.50    117.23 o
   8   8   2      158.69       57.63     43.42 o
   9   8   2        2.01       65.67     59.70 o
  10   8   2      723.82     1183.65    142.19 o
 -10   9   2        0.57      -86.29     58.61 o
  -9   9   2      215.20       21.71     59.70 o
  -8   9   2      434.76      418.28     78.96 o
  -7   9   2        2.07        0.00     48.84 o
  -6   9   2     1235.33     1226.39     86.29 o
  -5   9   2     1058.35      883.49     36.75 o
  -4   9   2      198.78      220.49     45.86 o
  -3   9   2     1250.32     1443.91     87.38 o
  -2   9   2     3536.75     3533.90     74.35 o
  -1   9   2       90.35      117.71      9.03 o
   0   9   2     1235.20     1431.17     53.19 o
   1   9   2     3971.77     4137.09     90.36 o
   2   9   2      670.09      719.31     40.97 o
   3   9   2     1696.53     1905.91    134.32 o
   4   9   2     2149.60     2165.01     45.82 o
   5   9   2      968.04      887.56     71.91 o
   6   9   2     1860.46     1836.55     83.03 o
   7   9   2      250.51      187.10     27.97 o
   8   9   2      452.88      683.81     58.07 o
   9   9   2       24.82      153.36     97.69 o
  10   9   2        0.01      -42.89     28.59 o
 -10  10   2      193.58       21.71     75.98 o
  -9  10   2       94.99      227.94     71.09 o
  -8  10   2      185.25      282.21     59.16 o
  -7  10   2        3.08      -15.74     32.29 o
  -6  10   2      133.56      137.45     46.13 o
  -5  10   2      267.03      267.15     28.88 o
  -4  10   2        1.18       14.58     70.55 o
  -3  10   2     6249.55     6304.50     99.19 o
  -2  10   2     1473.52     1343.58     71.37 o
  -1  10   2     2671.94     2564.67    104.74 o
   0  10   2     2836.61     2947.10     70.63 o
   1  10   2        4.72      138.73     18.99 o
   2  10   2      220.12      218.46     59.97 o
   3  10   2      757.20      670.76     34.90 o
   4  10   2        0.76       -8.94     16.28 o
   5  10   2       36.07      161.92     24.34 o
   6  10   2       21.13        0.49     54.27 o
   7  10   2      497.24      483.83     40.97 o
   8  10   2     1981.37     2206.04     82.76 o
   9  10   2      129.92       65.03    132.42 o
  10  10   2        1.16      -48.84     43.42 o
  -9  11   2        1.20      -54.27     48.84 o
  -8  11   2        1.60      -21.71     27.14 o
  -7  11   2      412.44      722.89     99.32 o
  -6  11   2      135.85      248.56     76.52 o
  -5  11   2      992.36      958.42     65.13 o
  -4  11   2      161.04      159.37     30.12 o
  -3  11   2      458.16      444.91    103.39 o
  -2  11   2     1214.54     1331.55    127.54 o
  -1  11   2       17.82       49.58      8.94 o
   0  11   2      640.42      627.16     36.74 o
   1  11   2      143.27       81.53     35.00 o
   2  11   2      497.48      440.82     25.09 o
   3  11   2     2743.53     2455.93    103.11 o
   4  11   2     2186.31     2037.75    114.78 o
   5  11   2     2128.24     1793.17     80.59 o
   6  11   2      228.84      296.66     27.71 o
   7  11   2     1362.78     1349.38     87.38 o
   8  11   2       14.73       97.69     43.42 o
   9  11   2        3.56       84.65     75.98 o
  -9  12   2      140.18       42.87     43.42 o
  -7  12   2       35.40       38.53     43.96 o
  -6  12   2        2.43       80.86     48.84 o
  -5  12   2      442.71      477.85     54.00 o
  -4  12   2      339.57      278.54     32.04 o
  -3  12   2     2088.71     2098.60     65.67 o
  -2  12   2      563.16      388.39    108.81 o
  -1  12   2     3467.32     3494.30    185.88 o
   0  12   2      524.20      548.68     37.99 o
   1  12   2      602.02      636.60     54.27 o
   2  12   2      870.89      596.86     45.59 o
   3  12   2       26.70       -2.50     43.15 o
   4  12   2        7.53       -0.86     23.66 o
   5  12   2      810.18      751.42    190.22 o
   6  12   2      202.11      265.66    154.40 o
   7  12   2      452.38      680.01     92.26 o
   8  12   2      144.86      166.63     55.58 o
   9  12   2      406.72      481.93     74.35 o
  -8  13   2       86.12      305.00     69.47 o
  -7  13   2      543.82      754.91    101.49 o
  -5  13   2      484.13      597.18     51.69 o
  -4  13   2       80.96      113.97     43.96 o
  -3  13   2      210.77      184.36    103.39 o
  -2  13   2      806.66      685.19     29.29 o
  -1  13   2       29.49       38.53     16.28 o
   0  13   2       95.51      129.69     20.60 o
   1  13   2      704.07      746.77     45.20 o
   2  13   2     1246.60     1049.08    138.93 o
   3  13   2      179.60      324.29    157.11 o
   4  13   2     1655.16     1602.47     96.49 o
   5  13   2      484.10      529.43     95.25 o
   6  13   2      489.14      384.24     98.23 o
   7  13   2       59.05       40.75    157.39 o
   8  13   2       34.58      299.58     81.41 o
  -7  14   2        0.27       86.29     70.01 o
  -6  14   2       65.62       32.02     43.42 o
  -4  14   2        6.11       -2.24     24.15 o
  -3  14   2      840.43      924.12    118.31 o
  -2  14   2      102.64      107.15     35.28 o
  -1  14   2      703.76      784.04     48.68 o
   0  14   2       38.52       69.28     16.82 o
   1  14   2       45.48       42.87     37.45 o
   2  14   2        2.69       91.72     53.73 o
   3  14   2        1.59      113.97     54.81 o
   4  14   2       84.84      183.98     53.73 o
   5  14   2        6.79      -40.70     27.14 o
   6  14   2        7.93       14.51     87.10 o
   7  14   2      251.96      305.00     59.16 o
  -7  15   2      150.43      -16.28     54.27 o
  -6  15   2       71.67        1.78     78.69 o
  -5  15   2      164.76       65.67     54.81 o
  -4  15   2      723.04     1158.14    120.48 o
  -3  15   2       40.20       65.67     43.96 o
  -2  15   2        5.70       21.71     32.02 o
  -1  15   2      127.51       87.09     29.58 o
   0  15   2      477.55      804.29     66.75 o
   2  15   2       79.74      -16.28     43.42 o
   3  15   2        8.35      -16.28     33.11 o
   4  15   2     1139.39     1719.46    284.38 o
   5  15   2      112.61      -62.13     91.99 o
   6  15   2      437.53       70.55     70.55 o
  -5  16   2       66.64      -32.02     64.58 o
  -3  16   2      216.04      -96.06     64.04 o
  -2  16   2       71.26      130.25     43.96 o
  -1  16   2       37.53       38.53     27.14 o
   0  16   2       41.24       42.87     27.14 o
   1  16   2      174.60      206.23     44.50 o
   2  16   2      382.47      153.38     91.99 o
   3  16   2      249.80      382.57     51.53 o
   4  16   2        6.85     -101.35     67.57 o
   5  16   2       69.18      143.48     37.16 o
  -4  17   2      202.93      511.23     96.60 o
  -3  17   2      161.86      255.62     75.44 o
  -2  17   2       98.45      151.42     48.84 o
  -1  17   2       25.99      135.68     47.76 o
   0  17   2       13.61      -16.28     27.68 o
   1  17   2       45.74      124.85     84.12 o
   2  17   2      680.77      846.63     81.41 o
   3  17   2      856.10      836.06     80.05 o
   4  17   2      535.79      472.13    238.79 o
  -2  18   2     1019.44     1022.46     98.77 o
  -1  18   2      153.58      352.76     96.60 o
   0  18   2      214.60      488.44    104.20 o
   1  18   2      154.52      771.19    126.99 o
 -11   0   3       38.53       48.84     54.81 o
  -9   0   3       15.08      108.00     42.87 o
  -7   0   3     1616.80     1623.78     71.09 o
  -5   0   3       18.86       10.85     10.85 o
  -3   0   3    21625.19    21751.77    304.46 o
  -1   0   3       60.61        0.00     54.27 o
   1   0   3      215.48        0.00     54.27 o
   3   0   3       34.49       54.27      5.43 o
   5   0   3     6192.83     6167.34    104.20 o
   7   0   3        1.57        5.43     10.85 o
   9   0   3        2.36      -32.02     21.71 o
  11   0   3       41.63      173.67     70.01 o
 -12   1   3       16.60       54.27     54.27 o
 -11   1   3       52.02       24.54     86.56 o
 -10   1   3       35.33      -37.04     24.69 o
  -9   1   3       44.52       66.91    100.40 o
  -8   1   3      268.63      380.31    109.08 o
  -7   1   3       83.27      125.88     32.56 o
  -6   1   3     1123.45      796.63     37.45 o
  -5   1   3      872.44      850.97     25.57 o
  -4   1   3     4808.20     4425.93     98.23 o
  -3   1   3     6361.63     6162.18    121.57 o
  -2   1   3      291.77      261.36     19.27 o
  -1   1   3       57.32        9.87      5.43 o
   0   1   3        4.00       -8.04      5.36 o
   2   1   3     1529.56     1567.93     20.72 o
   3   1   3     1646.19     1649.13     59.70 o
   4   1   3     1459.93     1332.24     18.99 o
   5   1   3     1171.95     1182.87     23.17 o
   6   1   3      286.00      313.69     19.54 o
   7   1   3       37.99       26.13     13.03 o
   8   1   3       28.97       60.89     67.57 o
   9   1   3       63.78      190.25     36.01 o
  10   1   3       16.24      -23.09     26.33 o
  11   1   3       37.93      -67.50     67.84 o
 -12   2   3        1.81       23.28     33.90 o
 -11   2   3       38.45      -11.81     62.41 o
 -10   2   3        6.20       90.12     24.63 o
  -9   2   3        3.55       10.58     49.12 o
  -8   2   3       72.85       63.81     43.15 o
  -7   2   3      244.43      258.70     30.93 o
  -6   2   3        8.23        2.52     16.28 o
  -5   2   3     6332.01     6526.67     88.18 o
  -4   2   3      978.92      857.91     54.00 o
  -3   2   3      159.27      119.77     18.99 o
  -2   2   3      397.80      364.16      8.06 o
  -1   2   3        0.01        8.14      3.84 o
   0   2   3        0.00       -2.71      8.14 o
   1   2   3      633.17      695.75     13.05 o
   2   2   3      874.62      890.06     13.81 o
   3   2   3     3279.97     3243.19     50.20 o
   4   2   3        1.21        7.24     13.57 o
   5   2   3       73.00      113.91      9.03 o
   6   2   3       19.55        0.96      9.12 o
   7   2   3      107.92      171.34     54.27 o
   8   2   3       31.61       64.88     37.99 o
   9   2   3       24.06       54.51     40.43 o
  10   2   3        1.38      -33.51     84.12 o
  11   2   3       27.77       21.71     48.30 o
 -12   3   3       83.87       27.78     51.29 o
 -11   3   3        3.55      -22.12     23.21 o
 -10   3   3       77.63       81.23     40.70 o
  -9   3   3       30.87        5.43     21.23 o
  -8   3   3        0.53       27.46     32.56 o
  -7   3   3      346.94      649.62     52.64 o
  -6   3   3     1080.11      955.33     43.15 o
  -5   3   3      922.07      944.23     68.92 o
  -4   3   3      235.52      212.11     35.55 o
  -3   3   3       88.20      111.87     13.84 o
  -2   3   3     1100.27     1168.62     37.72 o
  -1   3   3     1016.52     1093.42     19.54 o
   1   3   3     2157.20     2003.91     29.85 o
   2   3   3       48.21       64.48      5.29 o
   3   3   3      763.18      758.65     36.36 o
   4   3   3      338.00      358.92     24.15 o
   5   3   3       73.04       43.30     16.82 o
   6   3   3      117.03      138.08     10.93 o
   7   3   3        1.41       -2.94     13.57 o
   8   3   3       17.65      -23.54     18.15 o
   9   3   3        1.95      -11.01     54.27 o
  10   3   3        1.25      -54.27     48.84 o
  11   3   3        0.32       38.53     49.39 o
 -11   4   3        2.83       61.65     51.56 o
 -10   4   3       32.89       98.23     67.57 o
  -9   4   3      262.22      195.43     40.70 o
  -8   4   3       53.65       74.61     24.96 o
  -7   4   3       59.46       74.04     48.57 o
  -6   4   3      164.86      239.03     23.40 o
  -5   4   3      243.78      279.79     19.19 o
  -4   4   3       11.41       21.84     11.13 o
  -3   4   3      372.73      436.77     43.69 o
  -2   4   3     1710.86     1751.07     21.87 o
  -1   4   3     1555.05     1414.08     36.09 o
   0   4   3       14.14       21.71     68.38 o
   1   4   3     2484.58     2351.85     32.02 o
   2   4   3      888.79      805.78     23.07 o
   3   4   3      116.00      176.52     27.14 o
   4   4   3      133.07      153.42     24.15 o
   5   4   3       35.01      114.93     56.98 o
   6   4   3      134.99       90.03     17.75 o
   7   4   3        0.17       13.24     17.08 o
   8   4   3       36.38       15.40     21.09 o
   9   4   3        3.16       47.44     37.72 o
  10   4   3        9.64      121.37     28.43 o
  11   4   3       33.80      -10.85     37.99 o
 -11   5   3       46.47      162.27     86.29 o
 -10   5   3       87.98      118.85     70.55 o
  -9   5   3      299.91      250.30     44.05 o
  -8   5   3       92.17       42.32     28.36 o
  -7   5   3      203.07      196.16     20.85 o
  -6   5   3      243.74      294.98     35.82 o
  -5   5   3       53.63      -13.19     13.42 o
  -4   5   3      156.22      220.52     21.71 o
  -3   5   3      125.31       97.43      9.44 o
  -2   5   3      276.28      182.98      8.14 o
  -1   5   3     3686.64     3927.11    101.76 o
   0   5   3       63.76       54.27     21.71 o
   1   5   3     3771.65     3859.98    105.01 o
   2   5   3      711.68      665.85     13.19 o
   3   5   3      103.42      110.76      7.87 o
   4   5   3        0.40       -8.14      5.43 o
   5   5   3       49.40      121.62     16.28 o
   6   5   3       97.88      109.00     11.32 o
   7   5   3       15.65       70.39     37.99 o
   8   5   3       49.57      -13.30     20.99 o
   9   5   3       41.21      124.03     51.56 o
  10   5   3        0.11       30.01     22.37 o
  11   5   3        7.96      -56.17     37.45 o
 -11   6   3        1.06     -105.83     70.55 o
 -10   6   3       88.29      146.73    165.53 o
  -9   6   3       45.06      118.85     70.55 o
  -8   6   3        1.34      138.78     36.44 o
  -7   6   3      331.64      272.03     92.53 o
  -6   6   3       45.47      117.99     35.28 o
  -5   6   3       35.30       74.11     24.42 o
  -4   6   3        2.90       48.84      8.06 o
  -3   6   3      167.26      126.94      9.44 o
  -2   6   3       32.51       73.62     32.29 o
  -1   6   3     1688.13     1867.08     30.58 o
   0   6   3       28.15       12.24     18.99 o
   1   6   3     1885.55     2054.16     36.63 o
   2   6   3       36.56       30.07     27.14 o
   3   6   3       43.14       13.57      8.14 o
   4   6   3      176.57      137.38     21.44 o
   5   6   3        4.67       -4.52     10.64 o
   6   6   3       86.89      113.58     37.99 o
   7   6   3       25.52      176.66     20.47 o
   8   6   3       67.55      124.71     48.84 o
   9   6   3        3.12      -32.80     24.42 o
  10   6   3       52.95      106.29     42.08 o
  11   6   3        9.00       75.44     65.13 o
 -10   7   3        3.61       -7.88     62.68 o
  -9   7   3      240.57      181.47     42.89 o
  -8   7   3       35.47      115.74     77.88 o
  -7   7   3       16.59      129.56     64.85 o
  -6   7   3        1.19       80.86     22.64 o
  -5   7   3       26.68       34.27     40.43 o
  -4   7   3       72.65       97.33     43.42 o
  -3   7   3      117.99      154.09     11.70 o
  -2   7   3       32.22       78.94     16.01 o
  -1   7   3     1180.98     1070.38     62.41 o
   0   7   3       59.74       35.00     11.51 o
   1   7   3     1378.72     1216.76     25.33 o
   2   7   3        8.69       11.77     38.26 o
   3   7   3      232.07      305.75     24.15 o
   4   7   3       12.16       52.38     27.41 o
   5   7   3       10.14       54.93     18.45 o
   6   7   3       72.63       83.07     21.23 o
   7   7   3       72.29      118.20     68.11 o
   8   7   3       72.13       64.44     27.14 o
   9   7   3       34.62       27.14     38.38 o
  10   7   3       29.74       86.29     49.39 o
  11   7   3       37.83       97.69     59.70 o
 -10   8   3       17.59        8.25     32.13 o
  -9   8   3       37.67       17.15     32.13 o
  -8   8   3        0.01       -6.38     51.56 o
  -7   8   3        2.33       -5.72     23.34 o
  -6   8   3      538.35      661.43     70.28 o
  -5   8   3        7.58       32.88     65.13 o
  -4   8   3      128.58      146.31     13.14 o
  -3   8   3       56.56       36.44     21.98 o
  -2   8   3      495.79      475.56     18.46 o
  -1   8   3      238.15      255.62      9.63 o
   0   8   3        4.09        6.38     31.12 o
   1   8   3      735.17      808.56     41.79 o
   2   8   3      506.31      376.83     15.21 o
   3   8   3      112.29      157.12     27.14 o
   4   8   3       64.11       50.49     16.82 o
   5   8   3       26.80        7.24     24.27 o
   6   8   3        4.46      109.07     42.87 o
   7   8   3       33.16       89.54     37.45 o
   8   8   3       89.81       83.29     40.16 o
   9   8   3        1.16       42.87     43.42 o
  10   8   3       17.51      189.95     48.84 o
 -10   9   3       15.64      -79.78     53.19 o
  -9   9   3       41.18        8.44     67.30 o
  -8   9   3       18.10      -16.96     27.92 o
  -7   9   3       39.73        6.61     24.42 o
  -6   9   3      175.31      104.59     59.70 o
  -5   9   3       73.51       35.24     18.99 o
  -4   9   3        6.81       24.03     32.56 o
  -3   9   3       45.28       54.75     54.27 o
  -2   9   3        0.60       -4.52     10.64 o
  -1   9   3      239.43      251.17     12.78 o
   0   9   3       68.24       38.53     16.28 o
   1   9   3       82.35       42.38     40.43 o
   2   9   3      123.93       81.29     94.97 o
   3   9   3        1.30       65.67     14.38 o
   4   9   3       34.40       64.47     64.85 o
   5   9   3        2.98      -17.64     13.96 o
   6   9   3        0.24       26.94     37.99 o
   7   9   3       57.52       24.15     51.29 o
   8   9   3        7.00      -65.94     43.96 o
   9   9   3       28.52       38.53     38.53 o
  10   9   3        9.18      -15.10     51.29 o
  -9  10   3       11.56       19.10     32.56 o
  -8  10   3       38.30       80.86     59.70 o
  -7  10   3        0.25      -18.75     29.85 o
  -6  10   3      174.11      268.26     59.70 o
  -5  10   3      203.35      112.07     24.69 o
  -4  10   3        7.22       13.61     18.72 o
  -3  10   3        1.42       18.67     16.55 o
  -2  10   3        1.23       28.76     14.56 o
  -1  10   3       30.13        5.43     10.85 o
   0  10   3        6.82       42.87     33.11 o
   1  10   3       33.64       50.62     48.84 o
   2  10   3       20.91       19.50     43.15 o
   3  10   3        0.61       18.09     24.27 o
   4  10   3       80.99       62.16     24.42 o
   5  10   3       85.47      143.68     22.08 o
   6  10   3      165.47      122.62     65.13 o
   7  10   3      119.03       93.28     86.56 o
   8  10   3        0.29      -10.34     40.16 o
   9  10   3        3.61       11.85     59.70 o
  -9  11   3       30.05      221.43     59.16 o
  -8  11   3        5.51       25.97     62.14 o
  -7  11   3        0.98       70.55     48.30 o
  -6  11   3       56.23       69.77     54.27 o
  -5  11   3      157.27      178.29     49.12 o
  -4  11   3        2.89      -27.14     21.71 o
  -2  11   3      328.26      431.99     56.98 o
  -1  11   3       57.05       87.97     62.41 o
   0  11   3       20.29       47.44     37.72 o
   1  11   3       61.15      102.31     13.17 o
   2  11   3      255.83      233.82     70.28 o
   3  11   3       57.17       85.74     20.70 o
   4  11   3       20.12       36.11     24.80 o
   5  11   3       51.01      124.25    102.84 o
   6  11   3       28.38       15.96     31.12 o
   7  11   3        1.39      -33.72     22.48 o
   8  11   3       42.52       21.71     27.14 o
   9  11   3       26.92       29.95     45.86 o
  -7  12   3        2.55       75.44     59.16 o
  -6  12   3       42.88      255.62     91.72 o
  -5  12   3       21.51      -16.28     27.68 o
  -4  12   3        8.93       64.05     73.54 o
  -3  12   3      301.78      208.13     84.12 o
  -2  12   3      139.41       68.81     54.27 o
  -1  12   3        4.29        2.75     40.70 o
   0  12   3       10.59       17.79     33.90 o
   1  12   3       18.70       67.21     40.97 o
   2  12   3      221.35      206.23     32.02 o
   3  12   3        3.31        8.45     32.56 o
   4  12   3        2.57       20.64     27.50 o
   5  12   3       77.29       28.76     19.42 o
   6  12   3       35.18       76.19     43.69 o
   7  12   3        0.55       33.17     33.90 o
  -8  13   3       32.80       21.71     42.87 o
  -7  13   3       11.93       16.28     48.84 o
  -6  13   3       33.10      -48.84     37.99 o
  -5  13   3       18.53      -24.04     24.15 o
  -4  13   3       70.82       52.93     28.34 o
  -3  13   3       33.51       10.81     48.57 o
  -2  13   3       49.48       57.20     30.89 o
  -1  13   3      137.91      201.63     73.81 o
   0  13   3        0.70       23.16     16.95 o
   1  13   3       39.54      133.35     51.29 o
   2  13   3        2.82       39.13     48.57 o
   3  13   3       21.96       11.31     15.61 o
   4  13   3       49.77      440.68     98.77 o
   5  13   3       20.41      -11.74     36.31 o
   6  13   3        0.47       38.63     31.12 o
   7  13   3        8.32      217.76     51.94 o
  -7  14   3        0.14       16.28     54.27 o
  -6  14   3       81.32      118.85     54.81 o
  -3  14   3       17.72      112.29    122.65 o
  -2  14   3      123.55      104.12     32.13 o
  -1  14   3        7.12      -44.77     29.85 o
   0  14   3        4.81      -20.09     59.43 o
   1  14   3        6.42       27.52     20.16 o
   2  14   3      108.64      282.21     44.50 o
   3  14   3       56.19       51.76     22.19 o
   4  14   3       11.57       21.91     61.87 o
   5  14   3       16.85       26.69    108.54 o
   6  14   3       12.30      115.70     56.71 o
   7  14   3       41.25      162.27     65.67 o
  -6  15   3        7.95       21.71     42.87 o
  -5  15   3       17.16      -32.02     54.27 o
  -3  15   3       49.43       86.29     38.53 o
  -2  15   3      116.59       29.92     39.95 o
   0  15   3        0.52       23.64     27.14 o
   1  15   3        4.87       41.31     28.34 o
   2  15   3      106.41      222.60     78.69 o
   3  15   3        0.15      -60.81     40.54 o
   4  15   3       12.03      -48.84     71.09 o
   5  15   3        1.97      113.97     59.70 o
   6  15   3        0.12      -90.36     60.24 o
  -5  16   3        8.83      118.85     75.44 o
  -4  16   3       29.91       21.71     75.98 o
  -3  16   3        4.94      -32.02     32.56 o
  -2  16   3       52.61      173.67     75.98 o
  -1  16   3        1.65      145.99     81.95 o
   0  16   3        0.61      -21.71     42.87 o
   1  16   3       10.63      -16.28     76.52 o
   2  16   3       96.06       65.90    122.11 o
   3  16   3       28.44       67.91     41.25 o
   4  16   3       47.95       10.85     43.42 o
   5  16   3        2.57       32.02     59.16 o
  -3  17   3       63.64      130.25     60.78 o
  -2  17   3       34.83      -48.84     33.11 o
  -1  17   3        7.21      -42.87     64.58 o
   0  17   3        7.16       27.14     71.09 o
   1  17   3        7.32      319.06     67.81 o
   2  17   3       30.53      200.26     60.24 o
   3  17   3        0.01      227.94     86.83 o
   4  17   3       38.40       59.70     54.81 o
  -1  18   3        2.64      130.25     65.67 o
   0  18   3        1.31       91.72     70.55 o
   1  18   3       30.37      -54.50     62.14 o
 -12   0   4      281.19      462.93     98.23 o
 -10   0   4      951.54      863.99     69.47 o
  -8   0   4     3325.64     3369.68    102.57 o
  -6   0   4     1723.45     2119.82     60.78 o
  -4   0   4    18067.99    18394.03    319.66 o
  -2   0   4    67377.75    65762.20    944.86 o
   0   0   4      736.02      796.15     29.31 o
   2   0   4     5071.55     4553.87     69.47 o
   4   0   4    21939.78    22364.49    330.51 o
   6   0   4     9252.69     9143.56    155.21 o
   8   0   4    10073.55    10230.60    193.75 o
  10   0   4      844.75     1008.35     79.78 o
 -12   1   4      152.80      -10.85     54.81 o
 -11   1   4      285.03      398.06     54.37 o
 -10   1   4      456.15      718.66    125.37 o
  -9   1   4     1506.55     1553.44     80.62 o
  -8   1   4    19730.67    19815.87    318.82 o
  -7   1   4     2712.28     2564.90     60.56 o
  -6   1   4     6054.46     5797.59    162.54 o
  -5   1   4     4993.84     4626.00    154.67 o
  -4   1   4        4.85        5.43     16.28 o
  -3   1   4     3606.76     3613.87     61.87 o
  -2   1   4    11816.53    12253.23    269.18 o
   0   1   4       52.78        5.43      3.84 o
   1   1   4      766.92      809.40     19.08 o
   2   1   4    23834.83    23330.75    214.45 o
   3   1   4     1037.30      985.52     64.85 o
   4   1   4     2839.75     2892.17     83.03 o
   5   1   4     6706.36     6760.33    109.08 o
   6   1   4     9005.95     9372.35    115.66 o
   7   1   4      243.08      246.78     16.81 o
   8   1   4      125.62      190.06     54.54 o
   9   1   4      107.99       91.10     21.17 o
  10   1   4      596.62      699.40    122.11 o
  11   1   4       10.83      138.70     41.81 o
 -12   2   4        0.86      -59.70     54.81 o
 -10   2   4       36.63      -16.16     83.58 o
  -9   2   4        0.04      -24.96     43.42 o
  -8   2   4      683.40      737.33     45.86 o
  -7   2   4      266.66      243.68     24.19 o
  -6   2   4     7007.68     7214.95    119.16 o
  -5   2   4     1465.13     1801.21     41.91 o
  -4   2   4     4493.80     4669.68     70.13 o
  -3   2   4     3999.92     3905.02     48.45 o
  -2   2   4     7262.44     6413.76     70.39 o
  -1   2   4    27321.90    27564.10    549.49 o
   0   2   4    32030.38    32366.37    421.51 o
   1   2   4      270.23      231.22     24.69 o
   2   2   4     7691.10     8134.44     93.07 o
   3   2   4     2928.85     3295.33     42.33 o
   4   2   4     2959.31     3077.10     40.48 o
   5   2   4      992.16      883.18     32.83 o
   6   2   4      821.12      638.84     24.86 o
   7   2   4     1264.56     1142.70     74.89 o
   8   2   4     1238.86     1173.28     46.43 o
   9   2   4     2328.11     2401.10    105.83 o
  10   2   4      987.97      937.89     54.52 o
  11   2   4      373.17      547.68     70.71 o
 -12   3   4      130.91      125.37     66.21 o
 -11   3   4      295.51      173.57     49.60 o
 -10   3   4      188.15      472.57    157.11 o
  -9   3   4     1762.67     1590.61     59.18 o
  -8   3   4       22.23      152.40     40.97 o
  -7   3   4     3923.93     4179.21     90.63 o
  -6   3   4      112.94       35.51     18.99 o
  -5   3   4     5818.49     5638.95    205.42 o
  -4   3   4     1371.04     1299.78     65.67 o
  -3   3   4     1252.59     1428.53     25.24 o
  -2   3   4     2909.27     2810.72    105.56 o
  -1   3   4    40760.14    40445.41    396.38 o
   0   3   4    10020.31     9836.43    112.14 o
   1   3   4        4.30        5.43     10.85 o
   2   3   4     2949.70     2585.20     78.42 o
   3   3   4     3723.38     3574.00     43.55 o
   4   3   4     1518.47     1278.63     24.03 o
   5   3   4     4627.23     4993.27     98.77 o
   6   3   4     1579.81     1615.14     38.53 o
   7   3   4      308.82      307.43     46.13 o
   8   3   4       92.22       81.54     29.58 o
   9   3   4      375.57      421.81     54.00 o
  10   3   4      106.12      217.08     82.49 o
  11   3   4      330.71      291.98     93.35 o
 -11   4   4      151.84      102.71     54.00 o
 -10   4   4        0.39      -17.28     28.82 o
  -9   4   4     1750.97     1630.54     65.15 o
  -8   4   4      637.99      639.42     40.76 o
  -7   4   4     2157.63     2208.66     65.96 o
  -6   4   4      356.73      578.14     30.77 o
  -5   4   4      259.20      185.92     13.96 o
  -4   4   4     3888.11     4103.01    180.18 o
  -3   4   4       82.77      181.23      8.30 o
  -2   4   4     2471.61     2514.38     99.59 o
  -1   4   4    46670.15    46845.98    473.54 o
   0   4   4    23267.67    22932.15    256.01 o
   1   4   4       62.68       82.76     16.28 o
   2   4   4      361.39      305.00      8.53 o
   3   4   4      411.85      500.36     13.35 o
   4   4   4      534.73      742.93     19.76 o
   5   4   4      498.26      491.73     18.77 o
   6   4   4       34.94       59.70     11.13 o
   7   4   4      781.94      874.71     82.76 o
   8   4   4      749.83      845.64     53.19 o
   9   4   4     1258.15     1241.41    141.38 o
  10   4   4       42.82      154.18     37.99 o
  11   4   4       43.96       70.55     48.30 o
 -11   5   4       22.91      -34.54     28.34 o
 -10   5   4      103.33       40.77     61.87 o
  -9   5   4      852.47      801.14     85.48 o
  -8   5   4      514.17      616.59    111.53 o
  -7   5   4     3044.58     2834.08    145.72 o
  -6   5   4       24.99      -43.49     32.83 o
  -5   5   4      557.94      587.36     49.39 o
  -4   5   4     3571.89     3797.06     54.39 o
  -3   5   4       30.51        5.43      4.85 o
  -2   5   4       75.75       60.51      7.68 o
  -1   5   4     5468.44     5484.40    109.08 o
   0   5   4    11781.03    12407.03    156.10 o
   1   5   4     1568.65     1432.27     22.25 o
   2   5   4       31.20       10.08     13.57 o
   3   5   4        2.11       23.19      4.85 o
   4   5   4     2410.64     2552.00     46.42 o
   5   5   4      496.53      371.62     21.44 o
   6   5   4      738.95      674.42     93.35 o
   7   5   4      248.20      277.23     21.79 o
   8   5   4     1337.83     1400.67     55.08 o
   9   5   4      161.35      124.03     75.71 o
  10   5   4      382.59      370.36     89.28 o
  11   5   4      175.34       75.71     53.34 o
 -11   6   4        4.25      -21.71     37.45 o
  -9   6   4       69.52      -21.96     81.68 o
  -8   6   4     1478.00     1508.03     71.09 o
  -7   6   4       38.94       91.60     21.71 o
  -6   6   4      209.56      218.06     21.57 o
  -5   6   4       11.72       69.55     10.09 o
  -4   6   4       28.04        9.23     21.98 o
  -3   6   4     6252.11     6056.70     76.68 o
  -2   6   4    10831.68    10955.48    247.20 o
  -1   6   4     3739.85     3481.95     52.08 o
   0   6   4     3695.06     3424.04     78.21 o
   1   6   4     2722.26     2568.85     47.58 o
   2   6   4       18.13       45.91      7.86 o
   3   6   4      629.59      624.25     44.23 o
   4   6   4      173.89      179.96     18.45 o
   5   6   4      260.17      219.40     24.96 o
   6   6   4        3.17        4.47     54.00 o
   7   6   4     1029.25      916.64     37.38 o
   8   6   4      217.29      228.13     40.43 o
   9   6   4     1000.62     1099.20     67.76 o
  10   6   4        0.22      -28.78     19.19 o
  11   6   4      216.44      552.65     76.57 o
 -10   7   4      118.98      104.74     35.62 o
  -9   7   4        9.23       91.72     43.96 o
  -8   7   4      767.38      859.04     58.34 o
  -7   7   4     3339.07     3052.72    100.90 o
  -6   7   4     1483.21     1479.95     96.87 o
  -5   7   4      498.19      582.35     48.57 o
  -4   7   4      992.09      881.36     25.19 o
  -3   7   4      391.86      250.74     24.96 o
  -2   7   4      615.79      654.69     21.68 o
  -1   7   4      762.55      761.33     21.40 o
   0   7   4      347.66      170.39     16.55 o
   1   7   4    12470.57    13182.23    211.51 o
   2   7   4       97.02       67.95      7.60 o
   3   7   4     2293.84     2376.19     42.96 o
   4   7   4      362.55      495.15    106.10 o
   5   7   4      206.61      331.05     17.97 o
   6   7   4      150.89      140.90     54.27 o
   7   7   4     2733.15     2599.16     72.07 o
   8   7   4      535.52      367.61     40.83 o
   9   7   4       77.12      181.32    150.06 o
 -11   8   4      247.90      196.92    109.08 o
 -10   8   4      403.02      360.14     84.93 o
  -9   8   4      109.02      126.77    108.00 o
  -8   8   4     1335.08     1367.32     81.13 o
  -7   8   4      518.84      520.22     84.12 o
  -6   8   4      263.56      184.79     26.85 o
  -5   8   4     1242.17     1249.90     31.06 o
  -4   8   4     3288.13     3699.94     85.24 o
  -3   8   4      363.52      443.94     27.68 o
  -2   8   4     2627.86     2644.86     48.98 o
  -1   8   4      404.61      536.02     13.04 o
   0   8   4    12929.25    14249.05    232.49 o
   1   8   4     1966.35     1859.76    118.04 o
   2   8   4       29.63       14.47      4.85 o
   3   8   4     1688.11     1875.59     54.00 o
   4   8   4      131.22      144.91     13.30 o
   5   8   4      274.44      221.43     20.47 o
   6   8   4       77.31      107.03     48.57 o
   7   8   4      393.72      364.45     92.26 o
   8   8   4      258.46      216.05     27.31 o
   9   8   4       99.93      130.25     48.84 o
  10   8   4       56.15      118.85     43.42 o
 -10   9   4      252.85      485.40    125.09 o
  -9   9   4      105.67      186.30     53.92 o
  -8   9   4      318.62      222.40    105.83 o
  -7   9   4       82.56       93.09     32.83 o
  -6   9   4     2030.29     2059.58    100.40 o
  -5   9   4        0.79      -16.28     15.35 o
  -4   9   4       19.90       21.78     15.54 o
  -3   9   4       12.65       -2.58     11.70 o
  -2   9   4      690.68      605.02     55.63 o
  -1   9   4       38.42       36.08      7.87 o
   0   9   4      963.32     1066.69     43.42 o
   1   9   4       29.04       43.69     15.35 o
   2   9   4     3199.09     2998.51    128.08 o
   3   9   4     2325.48     2172.74    126.18 o
   4   9   4     1344.25     1449.34     48.03 o
   5   9   4      308.70      332.85     64.31 o
   6   9   4     2130.36     2051.96    166.88 o
   7   9   4        0.91       29.41     24.57 o
   8   9   4        0.06       10.85     37.99 o
   9   9   4        3.28       45.97     81.13 o
  10   9   4       73.39      128.63     83.58 o
 -10  10   4      364.70       86.29     64.04 o
  -9  10   4      115.65       27.14     54.81 o
  -8  10   4      458.94      341.91     81.95 o
  -7  10   4      151.52      151.33     28.74 o
  -6  10   4       62.45       66.64     59.70 o
  -5  10   4      674.73      567.59     27.65 o
  -4  10   4       75.31      134.86     34.16 o
  -3  10   4     4117.63     4049.13    108.54 o
  -2  10   4      965.36      890.77     88.19 o
  -1  10   4     1263.78     1287.64     55.08 o
   0  10   4     1987.70     2017.95     50.81 o
   1  10   4       85.01       87.99     15.35 o
   2  10   4       75.65      103.58     35.28 o
   3  10   4     2790.95     2799.20     48.77 o
   4  10   4      297.35      394.13     83.31 o
   5  10   4     1495.92     1470.41     49.78 o
   6  10   4       57.08       10.51     30.12 o
   7  10   4       51.98       97.69     30.11 o
   8  10   4      248.92      298.50     89.82 o
  -9  11   4      982.45     1133.18    129.16 o
  -7  11   4      419.17      352.76     85.75 o
  -6  11   4      266.99      134.83    170.95 o
  -5  11   4      135.89      106.66     56.71 o
  -4  11   4       63.16       89.76     19.46 o
  -3  11   4       11.79       79.40     62.68 o
  -2  11   4      237.61      265.14     17.34 o
  -1  11   4      265.86      186.71     27.68 o
   0  11   4      152.36      236.28    149.52 o
   1  11   4     4153.78     4010.88     85.00 o
   2  11   4      290.54      382.73     37.99 o
   3  11   4     4357.95     3657.66     97.58 o
   4  11   4      841.67      910.00     96.06 o
   5  11   4     1886.53     1835.59    254.53 o
   6  11   4      647.55      707.43     41.63 o
   7  11   4      373.40      411.47     61.87 o
   8  11   4      689.06      598.07     75.44 o
   9  11   4      191.55      202.69     53.08 o
  -8  12   4      355.92      358.19     75.44 o
  -7  12   4       14.51      -13.65     27.58 o
  -6  12   4      324.81      378.01     49.49 o
  -5  12   4      436.11      728.83     86.56 o
  -4  12   4     1597.88     1354.29     78.15 o
  -3  12   4      540.70      620.97     45.37 o
  -2  12   4      159.21      101.40     91.99 o
  -1  12   4     1139.43     1188.28     71.45 o
   0  12   4      330.79      194.56     92.26 o
   1  12   4     3026.89     2912.35    170.41 o
   2  12   4      125.79       80.80     25.33 o
   3  12   4       28.19       -2.38     26.86 o
   4  12   4      239.66      213.55     40.43 o
   5  12   4      245.02      260.15     84.66 o
   6  12   4      208.36      225.36     41.12 o
   7  12   4      553.01      907.95     79.78 o
   8  12   4      189.04      325.63     93.35 o
  -8  13   4      246.40      325.63     47.76 o
  -5  13   4      131.93      193.93     37.63 o
  -4  13   4       94.27      167.71     60.24 o
  -3  13   4       26.77       11.49     59.70 o
  -2  13   4        3.49       69.68     53.73 o
  -1  13   4     1163.98      882.42    135.95 o
   0  13   4       37.19       48.02     45.86 o
   1  13   4      787.48      878.75     75.98 o
   2  13   4     1250.07     1109.71     53.08 o
   3  13   4        8.82      -24.42     16.28 o
   4  13   4      838.63      669.27     61.60 o
   5  13   4       63.09      -32.79     32.56 o
   6  13   4      367.39      325.63     77.06 o
   7  13   4        0.17       71.45     36.03 o
   8  13   4       16.89       -5.43     33.11 o
  -6  14   4       14.92      -27.14     49.39 o
  -4  14   4       56.08      200.26     47.76 o
  -3  14   4      222.42      328.40     49.12 o
  -2  14   4      801.36      770.89     50.67 o
  -1  14   4      170.78      210.57     32.02 o
   0  14   4       20.63       28.97     64.58 o
   1  14   4     1173.95     1318.87     57.62 o
   2  14   4       83.64      189.95     74.89 o
   3  14   4        7.75      131.27     26.44 o
   5  14   4       38.36      135.68     75.44 o
   6  14   4      122.25      282.97     48.42 o
  -7  15   4       96.08      369.58     87.92 o
  -6  15   4      170.16      358.19     69.47 o
  -4  15   4      836.79      877.02     83.03 o
  -3  15   4       20.79      -40.70     27.14 o
  -2  15   4      170.76      179.34     48.30 o
  -1  15   4      141.04      165.96    146.53 o
   0  15   4       53.75       16.28     37.99 o
   1  15   4      293.92      227.94     37.99 o
   2  15   4       11.03       75.20     26.05 o
   3  15   4       92.27      132.57     46.67 o
   4  15   4     1823.04     2086.17    174.75 o
   5  15   4       33.93       47.67     43.15 o
  -5  16   4       13.49      -54.27     65.13 o
  -4  16   4      376.79      113.97     54.81 o
  -2  16   4      249.49      315.31     86.29 o
  -1  16   4       45.45       -6.60     36.31 o
   0  16   4      194.66      147.59     78.42 o
   2  16   4       85.75      100.84     40.56 o
   3  16   4        4.96      -48.91     32.61 o
   4  16   4       61.77      -43.64     32.56 o
   5  16   4       33.59      -21.71     54.27 o
  -4  17   4       64.91      255.62     91.72 o
  -3  17   4        0.07      -97.69     65.13 o
  -2  17   4      103.49       84.45     32.05 o
  -1  17   4       51.96      -10.85     32.56 o
   0  17   4      784.01      762.51     68.32 o
   1  17   4       24.63      -44.34     29.56 o
   2  17   4      570.47      515.03    106.91 o
   3  17   4      183.94      315.31    102.03 o
   4  17   4      278.24      369.58    102.03 o
  -1  18   4       55.27       59.70     48.84 o
   0  18   4       87.93      163.20    132.69 o
   1  18   4        3.59      -42.87     43.42 o
 -11   0   5       74.38      189.95     81.41 o
  -9   0   5      182.88      380.98     48.84 o
  -7   0   5      826.21      975.79     55.36 o
  -5   0   5       51.56       91.72     16.82 o
  -3   0   5      322.76      325.63     21.17 o
   1   0   5      535.99      472.16     16.28 o
   3   0   5     3233.98     3395.73     60.24 o
   5   0   5       14.30       42.87     10.85 o
   7   0   5       23.91       48.84     16.28 o
   9   0   5       20.64      -32.02     26.59 o
  11   0   5        0.61      113.97     43.96 o
 -12   1   5       29.27      162.27     74.89 o
 -11   1   5        2.94       -5.43     33.11 o
 -10   1   5       14.83       14.62     59.70 o
  -9   1   5      240.11      285.27     38.53 o
  -8   1   5      399.67      476.44     47.75 o
  -7   1   5      248.29      255.92     48.57 o
  -6   1   5      343.86      253.99     44.23 o
  -5   1   5     2793.00     2975.26     55.81 o
  -4   1   5      184.97      210.57     14.97 o
  -3   1   5     8645.49     8781.88    138.12 o
  -2   1   5       53.24       96.31     24.15 o
  -1   1   5      530.44      372.05     22.25 o
   1   1   5       64.87      100.88      5.70 o
   2   1   5      780.67      821.67     42.33 o
   3   1   5      486.89      488.45     16.28 o
   4   1   5      273.40      237.03     32.29 o
   5   1   5       73.46      115.52      9.03 o
   6   1   5       31.11       42.73     27.14 o
   7   1   5        0.54       -7.56      9.12 o
   8   1   5       33.12       73.15     35.28 o
   9   1   5       21.65      -10.85     27.14 o
  10   1   5        2.32      118.15     64.85 o
  11   1   5       15.68      162.27     56.56 o
 -12   2   5       36.14      -24.15     40.70 o
 -11   2   5       31.44        3.09    108.27 o
 -10   2   5       41.70       50.82     48.84 o
  -9   2   5      210.10      196.51     30.25 o
  -8   2   5      238.27      241.78     25.11 o
  -7   2   5      145.89      254.09     51.56 o
  -6   2   5       44.52       45.82     15.15 o
  -5   2   5      542.90      542.11     37.99 o
  -4   2   5      311.92      342.86     17.08 o
  -3   2   5      307.11      285.46     43.42 o
  -2   2   5      750.73      709.41     21.71 o
  -1   2   5        0.10        8.14      3.84 o
   1   2   5      406.69      389.66      9.53 o
   2   2   5      771.58      752.87     14.39 o
   3   2   5      259.32      258.29     21.71 o
   4   2   5       46.51       21.03      8.14 o
   5   2   5      207.42      235.88     18.99 o
   6   2   5       77.98      138.85     21.71 o
   7   2   5        1.73       -5.43      9.71 o
   8   2   5        1.48        3.75     13.14 o
   9   2   5        3.79       40.79     89.28 o
  10   2   5       82.92      161.39     51.56 o
  11   2   5        5.25       87.33     99.86 o
 -12   3   5        5.37      -26.02     34.06 o
 -11   3   5        6.78        1.82     49.83 o
 -10   3   5      199.97      197.05     38.31 o
  -9   3   5       36.28       16.21     99.86 o
  -8   3   5       60.00      104.05     18.80 o
  -7   3   5      390.16      367.67     27.68 o
  -6   3   5      186.98      117.75     24.69 o
  -5   3   5     1472.26     1639.95     52.25 o
  -4   3   5       23.58       24.03     13.03 o
  -3   3   5     1221.61     1141.95     20.27 o
  -2   3   5       31.89       44.82      5.16 o
  -1   3   5     1358.11     1235.89     39.08 o
   1   3   5     1487.02     1316.65     34.73 o
   2   3   5      100.45      151.42      7.68 o
   3   3   5      327.59      399.63     20.35 o
   4   3   5      131.32       98.36     10.85 o
   5   3   5      119.64      111.68     21.98 o
   6   3   5       15.05       19.90     10.85 o
   7   3   5      101.17      125.74     20.70 o
   8   3   5       29.56       12.87     65.67 o
   9   3   5        6.01      -23.37     35.00 o
  10   3   5       14.82       15.96     31.12 o
  11   3   5        0.51       30.37     26.33 o
 -11   4   5       57.74       27.14     32.56 o
 -10   4   5      233.05      116.21     30.11 o
  -9   4   5       34.08      147.69     43.15 o
  -8   4   5        0.01      -16.93     32.56 o
  -7   4   5       70.00      150.39     67.84 o
  -6   4   5      199.64      279.08     78.69 o
  -5   4   5       38.89       41.91     16.95 o
  -4   4   5        9.49        2.71      8.14 o
  -3   4   5      249.16      349.34     55.90 o
  -2   4   5      224.84      145.99      7.68 o
  -1   4   5       39.79       67.36     16.01 o
   1   4   5       92.90      126.86     18.99 o
   2   4   5      114.22      104.58     11.13 o
   3   4   5       38.50       27.97      5.13 o
   4   4   5      412.60      412.71     19.54 o
   5   4   5       77.49       97.43      9.44 o
   6   4   5       41.01       77.42     32.29 o
   7   4   5       26.95       43.47     21.98 o
   8   4   5       55.71       25.62     65.13 o
   9   4   5       26.29       19.32     18.06 o
  10   4   5        3.21       54.57     35.28 o
 -11   5   5       11.55       73.23     42.89 o
 -10   5   5       69.55      189.95     74.89 o
  -9   5   5      344.52      271.29    105.29 o
  -8   5   5       40.00       66.42     70.55 o
  -7   5   5      117.35      201.83     22.65 o
  -6   5   5        1.50        3.28     21.71 o
  -5   5   5      119.43      130.32     13.84 o
  -4   5   5       49.21       64.91     48.57 o
  -3   5   5       16.87       18.09     10.85 o
  -2   5   5       58.56      110.53      9.61 o
  -1   5   5     3466.10     3735.66     85.48 o
   0   5   5        6.41       10.85      5.43 o
   1   5   5     2205.75     2275.40     33.59 o
   2   5   5       45.51       46.84      8.41 o
   3   5   5      450.18      556.69     45.32 o
   4   5   5        2.16       -5.16     26.86 o
   5   5   5      197.29      214.13      9.76 o
   6   5   5        1.03      -24.15     51.29 o
   7   5   5       46.41       56.17     13.96 o
   8   5   5       17.15       15.36     15.71 o
  10   5   5        8.14      -74.08     49.39 o
  11   5   5       19.11      -40.00     26.67 o
 -10   6   5      104.10      128.39     37.99 o
  -9   6   5       48.11      105.30     43.15 o
  -8   6   5       26.46       65.83     29.58 o
  -7   6   5       14.54        5.56     22.83 o
  -6   6   5      153.47       89.84     29.85 o
  -5   6   5       54.05       70.22     29.58 o
  -4   6   5      161.92      161.74     49.12 o
  -3   6   5       17.39       10.85      9.12 o
  -2   6   5       26.52       49.24      7.68 o
  -1   6   5       85.87      118.97     11.13 o
   1   6   5        2.78        5.43     16.28 o
   2   6   5      291.17      339.39     11.51 o
   3   6   5       28.90       -5.43     16.28 o
   4   6   5      108.56      131.45     21.44 o
   5   6   5       55.41       54.88      9.34 o
   6   6   5       39.42       65.52     49.12 o
   7   6   5       36.78       26.86     15.35 o
   8   6   5       16.76      122.99     37.99 o
   9   6   5       31.94       11.40     27.41 o
  10   6   5        4.77      135.68     65.13 o
  11   6   5       32.39      113.97     59.70 o
 -11   7   5       10.58      -37.08     59.70 o
 -10   7   5       20.40      -45.57     30.38 o
  -9   7   5      242.09      330.08     56.95 o
  -8   7   5      141.11      144.50     42.60 o
  -7   7   5      220.34      198.64     29.85 o
  -6   7   5        3.42       24.52     68.11 o
  -5   7   5       92.33       89.06     32.29 o
  -4   7   5       16.17       10.85     16.28 o
  -3   7   5      265.57      291.53     32.29 o
  -2   7   5        0.16        2.71     18.99 o
  -1   7   5      551.30      615.07     19.34 o
   1   7   5     1145.85     1187.28     63.50 o
   2   7   5        4.14       22.61     13.57 o
   3   7   5        8.40       14.11     21.71 o
   4   7   5        0.00       21.98     16.55 o
   5   7   5       59.99       82.87     21.17 o
   6   7   5       34.31       49.70     46.13 o
   7   7   5       35.84       34.23     97.69 o
   8   7   5        1.91       18.71     27.50 o
   9   7   5        7.11       62.75     70.82 o
  10   7   5       80.24       16.28     33.11 o
 -11   8   5       14.66       70.55     70.55 o
 -10   8   5       63.50      270.10    109.36 o
  -9   8   5        0.66       21.45     81.13 o
  -8   8   5        1.01       49.39     26.05 o
  -7   8   5        1.28       84.98     26.86 o
  -6   8   5       41.97       -8.14     26.86 o
  -5   8   5      144.34      103.11     13.14 o
  -4   8   5      274.09      294.20     84.66 o
  -3   8   5        0.74        5.61     26.86 o
  -2   8   5      857.23      888.01     38.80 o
  -1   8   5       54.58       44.53      5.70 o
   0   8   5       20.40       18.45     10.85 o
   1   8   5       60.17       99.29     54.27 o
   2   8   5      203.52      160.93     27.14 o
   3   8   5       37.13       41.27     43.42 o
   4   8   5        8.96       15.08     10.44 o
   5   8   5       85.12       79.40     15.54 o
   6   8   5      276.72      370.65     26.60 o
   7   8   5       11.45       39.18     51.56 o
   8   8   5      103.55      198.18     35.55 o
   9   8   5       13.16        3.88     20.16 o
  10   8   5        1.12      -42.89     28.59 o
 -10   9   5       61.61       38.53     49.39 o
  -9   9   5       28.39       26.96     32.88 o
  -8   9   5       81.01      180.68     38.18 o
  -7   9   5        7.05       21.27     21.09 o
  -6   9   5       21.24       21.71     42.87 o
  -5   9   5        0.66      -32.56     21.71 o
  -4   9   5      274.63      192.59     64.85 o
  -3   9   5      213.01      248.19     40.97 o
  -2   9   5       47.65       41.85     27.41 o
  -1   9   5      201.91      229.48     13.47 o
   0   9   5        7.31       34.30     46.13 o
   1   9   5      216.55      278.19     51.83 o
   2   9   5       15.99       61.69     13.96 o
   3   9   5       11.57       62.07     70.82 o
   4   9   5       96.93       90.27     54.27 o
   5   9   5      580.74      589.07     82.76 o
   6   9   5       59.52       10.85     16.28 o
   7   9   5        9.57       54.16     19.38 o
   8   9   5        0.71      106.74     89.55 o
   9   9   5       56.04       44.71     97.69 o
  10   9   5        0.25      -54.19     36.12 o
 -10  10   5       15.86      260.50     92.80 o
  -9  10   5        9.02       97.69     65.67 o
  -8  10   5       37.00       51.58     51.29 o
  -7  10   5       38.83      248.56     60.24 o
  -6  10   5      306.91      294.19     31.27 o
  -5  10   5       79.38        4.24     83.85 o
  -4  10   5       88.20       69.26     97.69 o
  -3  10   5       83.15      113.59     24.15 o
  -2  10   5       81.82      152.82     13.17 o
  -1  10   5       40.21       98.35     56.98 o
   0  10   5        0.05      -28.73     31.12 o
   1  10   5       45.34       14.98     32.02 o
   2  10   5        3.10       36.22     29.58 o
   3  10   5       13.70       51.48     21.98 o
   4  10   5        1.00       16.73     54.27 o
   5  10   5      215.99      217.54     48.03 o
   6  10   5        3.85       27.14     35.28 o
   7  10   5       61.17       43.45     24.70 o
   8  10   5       36.39      -32.02     54.27 o
   9  10   5        0.28       91.17     51.01 o
  -9  11   5        5.88      142.86     81.41 o
  -8  11   5       48.99      118.85     59.70 o
  -7  11   5        0.60      -34.82     23.21 o
  -6  11   5       48.68      -32.02     26.59 o
  -5  11   5      196.79      213.44     27.65 o
  -4  11   5       94.16      184.86     65.13 o
  -3  11   5        6.74       29.05    102.84 o
  -2  11   5       47.93       91.90     56.98 o
  -1  11   5        2.73       10.85     11.90 o
   0  11   5      142.25       27.14     21.71 o
   1  11   5       18.98       23.03     13.03 o
   2  11   5       34.89       25.13     46.13 o
   3  11   5       43.64       79.36     48.57 o
   4  11   5       35.19       37.66     48.57 o
   6  11   5      388.39      521.54     80.86 o
   7  11   5      367.22      427.50     39.86 o
   8  11   5      141.98      180.13     55.77 o
   9  11   5       36.39       36.56     27.50 o
  -9  12   5       27.03       54.27     65.13 o
  -8  12   5       62.73      -21.71     54.27 o
  -7  12   5       61.84      117.71     84.12 o
  -6  12   5       45.27      168.24     70.55 o
  -5  12   5       95.99       98.02     33.77 o
  -4  12   5       60.60      309.89     70.01 o
  -3  12   5       42.79      118.85     32.02 o
  -2  12   5      240.24      113.97     26.59 o
  -1  12   5        2.51      -21.71     21.71 o
   0  12   5       25.20       75.44     27.14 o
   1  12   5      246.74      277.41     40.06 o
   2  12   5       72.47       38.53     21.71 o
   3  12   5      112.47       -5.56     37.66 o
   4  12   5        1.39       10.12     26.33 o
   5  12   5      111.31       86.29     49.39 o
   6  12   5        3.45       54.27     43.42 o
   7  12   5       51.40       34.14     33.64 o
  -7  13   5       35.36       38.53     38.53 o
  -6  13   5       69.66      178.51    138.39 o
  -5  13   5      125.03       42.87     37.45 o
  -4  13   5       75.72       70.55     48.30 o
  -3  13   5       23.57       65.67     37.99 o
  -2  13   5        0.09      -16.28     37.99 o
  -1  13   5       22.73        1.69     35.00 o
   0  13   5        8.66        3.88     20.16 o
   1  13   5        3.06       33.74     21.09 o
   2  13   5        0.13      -31.27     20.85 o
   3  13   5       18.86       27.14     49.39 o
   4  13   5      145.68      226.86     75.98 o
   5  13   5       35.26       82.65     50.99 o
   7  13   5      127.82      285.96    217.90 o
   8  13   5      105.85       91.72     43.96 o
  -7  14   5        0.17      -10.85     32.56 o
  -6  14   5       71.24      -32.02     43.42 o
  -5  14   5       14.69      173.67     48.30 o
  -4  14   5        1.78      -32.02     26.59 o
  -3  14   5        4.43       16.28     22.25 o
  -2  14   5      149.24      173.67     42.87 o
  -1  14   5        4.80      -18.32     37.99 o
   0  14   5       39.57      -22.89     70.28 o
   1  14   5       23.01       29.85     16.95 o
   2  14   5      101.34       68.11     22.64 o
   3  14   5        0.07       87.00     54.00 o
   4  14   5       32.33       75.44     38.53 o
   5  14   5       82.81       73.02     29.85 o
   6  14   5        0.26      140.56     81.95 o
   7  14   5       28.34      -72.45     48.30 o
  -6  15   5       14.89       30.16     35.00 o
  -5  15   5       19.94      -16.28     43.42 o
  -4  15   5        9.48      -10.85     32.56 o
  -3  15   5       33.18      135.71     59.97 o
  -2  15   5        1.66       77.05     31.52 o
  -1  15   5        0.27       41.83     86.29 o
   0  15   5        0.15      -12.64     35.28 o
   1  15   5       15.39       29.55     27.14 o
   2  15   5        3.10      -10.85     37.99 o
   3  15   5        5.39       96.94     29.85 o
   4  15   5        5.09      145.90     72.99 o
   5  15   5       18.11      195.92     59.70 o
   6  15   5       80.22      108.00     48.84 o
  -5  16   5       15.33      173.67     70.01 o
  -4  16   5       36.09      108.00     74.89 o
  -3  16   5        6.83       30.12     89.82 o
  -2  16   5       47.18       97.69     43.42 o
  -1  16   5        1.06       21.71     48.30 o
   0  16   5       10.47      108.00     42.87 o
   1  16   5       15.83      -74.08     49.39 o
   2  16   5       21.98      -16.28     33.11 o
   3  16   5        7.52       12.22     24.87 o
   5  16   5        0.56       91.72     49.39 o
  -4  17   5        1.30      264.84     98.23 o
  -3  17   5        2.83      108.00     80.86 o
  -2  17   5       25.80       10.85     28.00 o
  -1  17   5       26.10      119.26    103.11 o
   0  17   5       22.80       27.14     49.39 o
   1  17   5       26.95       91.72     49.39 o
   2  17   5        0.80       32.02     43.42 o
   3  17   5        3.10      -42.87     48.30 o
  -1  18   5       15.52      -74.08     49.39 o
   1  18   5        5.01       27.14     34.92 o
 -12   0   6      574.75      739.17    124.28 o
 -10   0   6      487.54      384.24     80.86 o
  -8   0   6     1340.19     1450.66     84.12 o
  -6   0   6     5757.03     5892.73    147.07 o
  -4   0   6     1695.13     1832.18     62.95 o
  -2   0   6       36.45       91.72     11.40 o
   0   0   6     1532.69     1671.54     54.27 o
   2   0   6    39343.74    39329.57    525.88 o
   4   0   6    12713.97    13377.23    221.43 o
   6   0   6     6267.61     6144.01    126.99 o
   8   0   6     4736.54     4774.75    111.80 o
  10   0   6      997.06     1084.33    135.68 o
 -12   1   6      393.28      467.96     58.43 o
 -11   1   6       47.71      140.56     33.11 o
 -10   1   6      110.37      337.08    115.05 o
  -9   1   6     2315.89     2405.88    299.58 o
  -8   1   6       35.62       32.43     15.15 o
  -7   1   6       11.51       40.37     37.72 o
  -6   1   6     5168.63     5723.66     94.70 o
  -5   1   6     4081.52     3865.88     71.18 o
  -4   1   6     8687.09     9019.96    321.56 o
  -3   1   6     3533.12     3495.56     51.92 o
  -2   1   6     8469.78     7868.30    182.89 o
  -1   1   6     4748.46     4923.32     61.81 o
   0   1   6    44361.11    43791.56    511.02 o
   1   1   6    14663.70    14412.98    155.91 o
   2   1   6     3562.55     3397.42    137.31 o
   3   1   6     3523.65     3163.50     41.06 o
   4   1   6       33.06       45.70     30.12 o
   5   1   6     1514.16     1720.98     48.84 o
   6   1   6      270.73      209.29     35.55 o
   7   1   6        4.68        5.43     11.51 o
   8   1   6     2193.20     2049.35     77.06 o
   9   1   6      171.64       48.84     43.42 o
  10   1   6     2348.57     2218.65    281.39 o
  11   1   6       10.59        1.33     49.68 o
 -12   2   6        7.15     -121.30     80.86 o
 -11   2   6       66.03      173.67     39.08 o
 -10   2   6      415.93      637.26     77.12 o
  -9   2   6      109.94      113.97     24.96 o
  -8   2   6     1220.58     1070.37    149.24 o
  -7   2   6      601.54      645.82     34.23 o
  -6   2   6     3543.84     3449.49    226.58 o
  -5   2   6     1433.93     1607.45     46.89 o
  -4   2   6      675.78      506.33     42.87 o
  -3   2   6     5251.10     4537.57    109.63 o
  -2   2   6    14477.70    13556.01    151.33 o
  -1   2   6     3932.10     3530.10     43.36 o
   0   2   6     2274.38     2209.02     29.36 o
   1   2   6     1596.56     1577.69     22.54 o
   2   2   6    10178.86    10292.93    121.13 o
   3   2   6     7212.16     7704.84     91.33 o
   4   2   6    16384.39    16925.81    216.82 o
   5   2   6       88.53       23.66     16.01 o
   6   2   6      304.30      375.67     29.85 o
   7   2   6     2959.71     2986.11     56.17 o
   8   2   6     1603.35     1505.14     48.53 o
   9   2   6     1602.03     1599.22    273.80 o
  10   2   6        0.15      -31.27     25.93 o
  11   2   6       16.79      168.24     65.13 o
 -12   3   6       15.90       21.41     45.86 o
 -11   3   6      143.40      274.68     84.12 o
 -10   3   6     1225.19     1428.14    104.19 o
  -9   3   6     1060.34     1175.11    202.70 o
  -8   3   6     3235.93     3041.91    192.12 o
  -7   3   6     3568.96     3478.25     92.28 o
  -6   3   6      126.73      132.66     16.42 o
  -5   3   6      235.81      299.55     51.83 o
  -4   3   6     4370.62     5322.49    100.80 o
  -3   3   6     1093.39     1125.83     34.46 o
  -2   3   6     4333.79     4553.51     69.47 o
  -1   3   6    28949.16    28423.11    298.56 o
   0   3   6     8355.14     8712.52    164.98 o
   1   3   6     7220.42     6681.03     68.12 o
   2   3   6     1516.44     1489.41     71.09 o
   3   3   6     4358.53     3784.83    240.96 o
   4   3   6     3714.94     4293.51     72.18 o
   5   3   6     5114.32     5452.83     72.71 o
   6   3   6       74.80       96.35     27.14 o
   7   3   6      239.97      242.21     62.41 o
   8   3   6      444.06      407.57     32.56 o
   9   3   6      566.49      613.86    172.85 o
  10   3   6      747.87      899.27     70.87 o
  11   3   6      558.43      717.07    168.51 o
 -11   4   6      181.82      131.41    116.95 o
 -10   4   6      209.76      154.33     64.85 o
  -9   4   6      756.10      748.19     45.36 o
  -8   4   6     2174.46     2371.59     70.39 o
  -7   4   6       31.77       15.85     48.84 o
  -6   4   6      616.44      847.08    100.67 o
  -5   4   6     4219.73     3819.23    169.05 o
  -4   4   6       24.96       29.40     56.71 o
  -3   4   6    12313.31    12366.72    150.62 o
  -2   4   6       87.09       74.05      7.68 o
  -1   4   6    17797.00    17642.42    193.79 o
   0   4   6     6012.32     5985.65     79.27 o
   1   4   6     1419.57     1579.04     32.02 o
   2   4   6     2183.52     2210.06     62.14 o
   3   4   6     1166.21     1084.79     70.82 o
   4   4   6      301.45      359.18     30.12 o
   5   4   6     1487.74     1567.48    108.54 o
   6   4   6      751.05      821.58     22.07 o
   7   4   6     1406.62     1654.46    152.50 o
   8   4   6      200.04      144.06    111.26 o
   9   4   6      134.02      133.07     65.13 o
  10   4   6      153.69      106.70     45.59 o
  11   4   6        2.81       32.02     32.56 o
 -11   5   6       13.84       90.48    157.39 o
 -10   5   6     1674.19     1770.62     87.14 o
  -9   5   6      449.97      517.75     46.24 o
  -8   5   6     1416.48     1607.65     82.76 o
  -7   5   6      504.67      628.34    146.53 o
  -6   5   6      744.16     1173.62    135.41 o
  -5   5   6       19.29       24.39     18.72 o
  -4   5   6      651.18      829.37     36.36 o
  -3   5   6      192.54      216.06     14.54 o
  -2   5   6      524.87      496.22     79.24 o
  -1   5   6     1464.31     1686.25     27.58 o
   0   5   6      250.76      164.42     29.31 o
   1   5   6     3082.96     2770.94     43.94 o
   2   5   6       15.00       31.92     11.13 o
   3   5   6      197.55      333.79     15.35 o
   4   5   6     5752.19     5728.83    205.96 o
   5   5   6      120.75      129.27      9.12 o
   6   5   6      221.27      212.19     13.30 o
   7   5   6      239.01      172.53     42.60 o
   8   5   6        0.27      -39.80     29.85 o
   9   5   6      264.88      413.38     90.36 o
  10   5   6      246.61       54.79     86.56 o
  11   5   6      460.30      389.64    186.42 o
 -11   6   6        0.20      -65.94     43.96 o
 -10   6   6       92.81       67.88     24.63 o
  -9   6   6      101.66      106.44     54.00 o
  -8   6   6       19.32       -5.93    111.26 o
  -7   6   6     1060.06      966.34     44.07 o
  -6   6   6      106.64      122.32     46.67 o
  -5   6   6     8277.60     9061.73    253.72 o
  -4   6   6     1025.28     1014.73     51.83 o
  -3   6   6       23.15       17.83     13.03 o
  -2   6   6     8906.66     8936.30    150.55 o
  -1   6   6    17218.08    17158.53    240.69 o
   0   6   6        4.14        4.93      5.40 o
   1   6   6      395.96      408.83     21.17 o
   2   6   6      276.44      294.19     22.25 o
   3   6   6      867.99      807.91     15.35 o
   4   6   6       42.94       45.59     26.86 o
   5   6   6      435.17      399.21     34.46 o
   6   6   6        7.88       -3.88     20.16 o
   7   6   6     1629.25     1456.22     47.77 o
   8   6   6      529.52      626.41     43.55 o
   9   6   6       93.91      113.01    119.40 o
  10   6   6        1.67       -7.90     40.70 o
 -11   7   6      202.26      103.11     65.67 o
 -10   7   6      971.87      780.25     61.30 o
  -9   7   6       16.11       52.76     39.82 o
  -8   7   6     3705.09     3899.44    267.28 o
  -7   7   6      825.05      824.61     65.40 o
  -6   7   6     1505.66     1476.34    216.27 o
  -5   7   6     3541.58     3588.93     74.13 o
  -4   7   6       46.69       58.63     43.15 o
  -3   7   6       26.92       38.14     16.28 o
  -2   7   6     2366.34     2144.59     58.07 o
  -1   7   6     7010.06     7534.03    118.22 o
   0   7   6      196.88      184.84     43.69 o
   1   7   6     2851.32     2652.46    124.82 o
   2   7   6     8874.23     8991.36    113.36 o
   3   7   6      113.08       95.28     16.28 o
   4   7   6      533.61      506.35     40.97 o
   5   7   6      643.98      819.09     31.29 o
   6   7   6     1014.88      785.10     36.36 o
   7   7   6      106.89      235.04     64.85 o
   8   7   6       34.26       21.71     30.82 o
   9   7   6      525.86      340.68     70.01 o
  10   7   6       28.86       59.86     37.55 o
 -11   8   6        0.03       91.72     43.96 o
 -10   8   6      150.71        0.00     54.27 o
  -9   8   6      267.63      325.63     58.61 o
  -8   8   6        8.22       27.50     23.21 o
  -7   8   6      178.55       23.16     16.95 o
  -6   8   6     2364.54     2569.16     74.05 o
  -5   8   6     1199.17     1230.47     56.98 o
  -4   8   6     5297.72     5067.81     98.31 o
  -3   8   6        0.00      -20.87     15.59 o
  -2   8   6     7430.28     7726.70    130.64 o
  -1   8   6      266.42      168.76     24.42 o
   0   8   6     9192.33     9057.73    173.30 o
   1   8   6     2065.35     2424.44     55.75 o
   2   8   6     1081.22     1009.94     61.87 o
   3   8   6     2725.19     2896.01    119.67 o
   4   8   6      424.52      395.52     24.42 o
   5   8   6      354.35      426.70     27.68 o
   6   8   6       10.85       39.31     24.42 o
   7   8   6       82.37      204.95    181.26 o
   8   8   6     1488.50     1599.82     68.58 o
   9   8   6       23.50      -23.76     46.13 o
  10   8   6        1.10      183.98     65.67 o
 -10   9   6     1411.36     1999.34    204.06 o
  -9   9   6      570.68      759.50    234.72 o
  -8   9   6     3228.83     3125.57    292.52 o
  -7   9   6      252.19      445.01    231.74 o
  -6   9   6     1982.60     2243.32    100.40 o
  -5   9   6      325.68      249.67     81.95 o
  -4   9   6      266.23      212.53     51.83 o
  -3   9   6       85.53       75.28     20.70 o
  -2   9   6      640.12      657.67     69.47 o
  -1   9   6        7.10        3.75     13.30 o
   0   9   6     2081.88     1956.83     51.69 o
   1   9   6     1903.30     2167.46     89.28 o
   2   9   6     4631.14     4353.56     97.14 o
   3   9   6     2146.84     2077.05     49.69 o
   4   9   6     5046.94     5169.29    127.54 o
   5   9   6      470.80      420.55     29.85 o
   6   9   6     1723.69     1881.08     58.26 o
   7   9   6      357.50      500.55     92.80 o
   8   9   6        0.60       48.84     33.11 o
   9   9   6        2.32      -45.57     30.38 o
  10   9   6      114.25      258.53     81.41 o
  -8  10   6       18.00      -70.55     54.27 o
  -7  10   6      219.06      333.39    148.70 o
  -6  10   6       16.58       55.24     57.26 o
  -5  10   6     1779.03     1745.55     76.36 o
  -4  10   6     1066.97     1041.35     39.79 o
  -3  10   6     4159.28     3883.25    187.51 o
  -2  10   6     1848.59     1755.93    231.47 o
  -1  10   6      193.78      162.86     19.76 o
   0  10   6     4684.03     4953.24     97.28 o
   1  10   6       47.64      115.60     18.27 o
   2  10   6       93.44      103.91     14.21 o
   3  10   6       21.25      101.77     14.03 o
   4  10   6      231.18      342.03    132.96 o
   5  10   6     1017.80      938.83     52.37 o
   6  10   6      736.79      794.21    102.30 o
   7  10   6       55.79       -4.29     24.57 o
   8  10   6       58.85      -29.23     32.61 o
   9  10   6      284.35      156.84     75.44 o
  -9  11   6     1406.61      930.20    112.34 o
  -8  11   6     1926.74     2129.24    412.19 o
  -7  11   6      549.29      592.26    248.56 o
  -6  11   6     1102.06     1261.04     79.49 o
  -5  11   6       65.22        9.54     56.71 o
  -4  11   6      153.49      380.10     84.12 o
  -3  11   6       11.39      -32.02     32.56 o
  -2  11   6     1708.02     1962.59    270.00 o
  -1  11   6     2821.74     2856.46     86.83 o
   0  11   6      252.74      226.45     59.97 o
   1  11   6     4938.92     4553.60    105.34 o
   2  11   6        2.20      116.74     46.40 o
   3  11   6     1310.86     1423.61     52.16 o
   4  11   6      464.99      367.86     35.55 o
   5  11   6     2689.57     2995.79     93.95 o
   6  11   6     1056.55      797.24    113.43 o
   7  11   6      486.16      580.40     68.38 o
   8  11   6     1753.50     1817.14    203.52 o
   9  11   6      147.28       48.84     26.59 o
  -9  12   6       14.81      -21.71     37.45 o
  -8  12   6       59.45      252.37     50.27 o
  -7  12   6      220.37      233.56     48.84 o
  -6  12   6        2.02       94.24     36.69 o
  -5  12   6       19.90      219.42     71.37 o
  -4  12   6      349.28      292.28     92.53 o
  -3  12   6      151.31      174.39     29.22 o
  -2  12   6      248.12      354.30     43.69 o
  -1  12   6     1515.07     1513.29    208.67 o
   0  12   6      875.30     1031.31     50.70 o
   1  12   6        7.71      -28.76     35.00 o
   2  12   6       10.29      -35.52     29.85 o
   3  12   6      898.15      897.63     97.69 o
   4  12   6      331.40      384.24     48.84 o
   5  12   6        3.74      249.74     62.68 o
   6  12   6      555.18      739.34    163.63 o
   7  12   6      791.82      886.52     88.22 o
  -8  13   6        7.66      200.26     74.89 o
  -7  13   6     1012.02      896.40    162.27 o
  -6  13   6      407.82      237.47     62.95 o
  -5  13   6      912.50      947.54     68.64 o
  -4  13   6        0.01       84.70     56.98 o
  -2  13   6      482.56      503.87     96.33 o
  -1  13   6      773.09      672.69    173.94 o
   0  13   6      736.71      519.91     35.90 o
   1  13   6       51.44       62.01     18.99 o
   2  13   6     1653.69     1605.07    120.48 o
   3  13   6      846.40     1080.87    141.65 o
   4  13   6       16.36      -16.28     37.99 o
   5  13   6      165.50      291.59    192.93 o
   6  13   6      276.34      315.31     86.29 o
   7  13   6      242.99      416.26     87.38 o
  -7  14   6        6.78       41.21     31.80 o
  -6  14   6        5.24      -32.02     21.71 o
  -5  14   6        0.44      113.97     64.58 o
  -4  14   6      236.65      217.08     60.78 o
  -3  14   6       90.72      305.00     77.06 o
  -2  14   6      425.06      400.59     37.45 o
   0  14   6      154.42      286.12    119.40 o
   1  14   6       49.33      -54.27     59.70 o
   2  14   6      148.17      365.55    142.73 o
   3  14   6      577.16      573.21     54.46 o
   4  14   6       12.16      -59.70     48.84 o
   5  14   6      811.18      961.68    123.19 o
   6  14   6      858.54      775.53    102.57 o
   7  14   6      584.33      456.42    110.17 o
  -5  15   6       68.65      -65.67     48.84 o
  -4  15   6        0.95       59.70     65.13 o
  -3  15   6        8.61       54.27     48.84 o
  -2  15   6       22.63       -5.43     38.53 o
  -1  15   6      153.08      226.01     93.07 o
   0  15   6        4.64       88.82     20.70 o
   1  15   6      362.52      375.55     42.87 o
   2  15   6      786.01      711.11    143.55 o
   3  15   6        0.08       59.70     48.84 o
   4  15   6      296.22      221.43     54.81 o
   5  15   6        0.02      -69.20     46.13 o
   6  15   6      325.87      542.17     72.18 o
  -5  16   6      143.41      248.56     60.24 o
  -4  16   6      227.62      195.92     53.73 o
  -3  16   6      142.07      248.56     60.24 o
  -2  16   6      300.50      345.23    124.82 o
  -1  16   6      140.37      222.63     92.26 o
   0  16   6       21.34      104.26     40.70 o
   1  16   6        0.87       32.02     32.56 o
   2  16   6       79.46      154.85    136.22 o
   4  16   6      281.22      282.21     76.52 o
  -2  17   6       75.85      -62.91     83.85 o
  -1  17   6      118.19       45.89     89.28 o
   0  17   6     1477.36     1758.06     80.83 o
   1  17   6       17.00      180.07     42.74 o
   2  17   6      156.34      401.60    109.08 o
   3  17   6      129.38      221.43     65.67 o
 -11   0   7       20.95       16.28     37.99 o
  -9   0   7       69.20       27.14     32.56 o
  -7   0   7       45.97      162.27     32.02 o
  -5   0   7      330.05      384.24     37.45 o
  -3   0   7     3524.04     3667.08     80.32 o
  -1   0   7       47.57       42.87     10.85 o
   1   0   7      487.23      422.23     15.20 o
   3   0   7        0.88       10.85     10.85 o
   5   0   7       10.19       -5.43     16.28 o
   7   0   7      311.69      255.62     28.22 o
   9   0   7       11.08      -74.08     49.39 o
  11   0   7        0.78      206.23     86.83 o
 -12   1   7        2.54       83.38     53.73 o
 -11   1   7       82.83       65.67     65.67 o
 -10   1   7        1.02      -35.82     23.88 o
  -9   1   7       57.92      166.59     86.56 o
  -8   1   7        0.31       38.53     32.56 o
  -7   1   7       49.83       57.08     75.71 o
  -6   1   7        6.74       33.47     16.95 o
  -5   1   7     2796.45     2933.37     66.99 o
  -4   1   7      124.31      168.24     21.79 o
  -3   1   7     2483.08     2418.34     83.31 o
  -2   1   7      706.26      621.85     15.54 o
  -1   1   7      454.19      459.15     18.99 o
   1   1   7      109.61       77.38     10.31 o
   2   1   7        0.80       -4.93      5.40 o
   3   1   7       35.05       26.68     16.01 o
   4   1   7       21.11       45.93     11.13 o
   5   1   7      107.38      155.95     46.13 o
   6   1   7        1.67       46.82     35.00 o
   7   1   7       10.28       27.14     21.71 o
   8   1   7       55.47      129.21     20.59 o
   9   1   7        8.46       50.86     40.43 o
  10   1   7        2.32      -62.45     41.64 o
  11   1   7        0.39      -59.70     48.84 o
 -12   2   7      137.40      136.48     68.11 o
 -11   2   7        0.95       21.71     48.30 o
 -10   2   7       92.65      182.17     45.86 o
  -9   2   7      153.08      204.11     35.92 o
  -8   2   7      392.87      277.11     56.98 o
  -7   2   7      137.30      149.86     17.75 o
  -6   2   7      237.22      219.24     59.97 o
  -5   2   7      861.58      938.38     70.55 o
  -4   2   7       51.35       41.90     54.00 o
  -3   2   7      124.33      137.11     62.68 o
  -2   2   7     1340.27     1239.01     23.56 o
  -1   2   7      174.50      160.35     13.84 o
   1   2   7        0.10       17.06      5.43 o
   2   2   7       13.92       20.29     18.72 o
   3   2   7      705.40      631.10     15.73 o
   4   2   7       25.29       65.88     24.42 o
   5   2   7       10.85       45.86     11.51 o
   6   2   7       33.49       63.73     12.85 o
   7   2   7       19.60       47.76     13.03 o
   8   2   7      125.73      118.55     20.94 o
   9   2   7       14.25       18.99     19.19 o
  10   2   7        1.69      -32.26     86.56 o
  11   2   7        2.18       14.53    148.97 o
 -11   3   7        0.35      -32.02     29.08 o
 -10   3   7       32.47       10.85     32.56 o
  -9   3   7        3.90        0.00     54.27 o
  -8   3   7        4.69       41.30     32.83 o
  -7   3   7       18.06       24.65     20.70 o
  -6   3   7       41.12       64.08     17.97 o
  -5   3   7       56.66       25.33      9.71 o
  -4   3   7      516.75      536.90     94.43 o
  -3   3   7     2042.20     1943.13     35.86 o
  -2   3   7      394.37      361.37     11.90 o
  -1   3   7     1275.37     1467.52     25.65 o
   1   3   7      408.43      361.31     14.11 o
   2   3   7      174.65      220.45     11.66 o
   3   3   7       64.91       48.84     11.51 o
   4   3   7       67.14       50.92     19.27 o
   5   3   7      277.52      233.49     43.15 o
   6   3   7       34.50       24.82     16.01 o
   7   3   7      141.58      128.66     21.44 o
   8   3   7        0.95        7.60     18.06 o
  10   3   7       43.68       38.53     32.56 o
  11   3   7        0.15       59.70     59.16 o
 -11   4   7       13.54      -12.99     35.40 o
 -10   4   7      248.59      258.85     39.08 o
  -9   4   7      147.42      163.04     54.54 o
  -8   4   7        0.01       -9.68     37.45 o
  -7   4   7       73.21       73.93     51.56 o
  -6   4   7       18.76       33.14     37.99 o
  -5   4   7      133.52      160.97     46.13 o
  -4   4   7      508.39      449.91     21.01 o
  -3   4   7      175.31      287.48     12.55 o
  -2   4   7       95.92      115.40     16.28 o
  -1   4   7      178.08      189.15     43.96 o
   1   4   7      179.54      203.14      7.48 o
   2   4   7        5.56       40.74     26.86 o
   3   4   7      207.65      218.81     40.43 o
   4   4   7        0.61       -9.77      9.03 o
   5   4   7       57.00       83.33     40.70 o
   6   4   7      185.72      233.98     12.51 o
   7   4   7        4.58        5.01     18.99 o
   8   4   7       37.72      -16.28     33.11 o
   9   4   7        0.01       48.84     65.13 o
  11   4   7       30.51      -10.85     43.42 o
 -11   5   7        0.01      -59.70     65.13 o
 -10   5   7       22.51       93.05    119.12 o
  -9   5   7      150.34      129.29     27.14 o
  -8   5   7      165.95      227.43     30.92 o
  -7   5   7       42.23       40.25     64.85 o
  -6   5   7      244.46      330.46     65.13 o
  -5   5   7        2.41       25.58     18.99 o
  -4   5   7      102.84      143.18     18.72 o
  -3   5   7       79.30      111.11     16.28 o
  -2   5   7       32.50       31.69      9.03 o
  -1   5   7      451.71      529.43     27.14 o
   0   5   7        1.01       14.47      5.43 o
   1   5   7      200.21      148.59     15.74 o
   2   5   7       29.04       44.72     19.27 o
   3   5   7       22.38       13.03      9.03 o
   4   5   7        6.93       40.70     15.35 o
   5   5   7      105.98       80.47     24.42 o
   6   5   7        0.00       -7.75     20.16 o
   7   5   7      283.33      241.85     35.55 o
   8   5   7       24.67      -32.78     24.42 o
   9   5   7       18.32       22.88     59.70 o
  10   5   7        8.15       25.09    105.56 o
  11   5   7       12.62      -65.13     43.42 o
 -11   6   7        3.23       27.14     37.99 o
 -10   6   7       21.86      113.97     59.70 o
  -9   6   7        1.63       98.76     46.40 o
  -8   6   7       42.49        0.00     21.71 o
  -7   6   7      161.53      278.92     51.83 o
  -6   6   7      208.93      210.60     27.14 o
  -5   6   7      103.45      160.50     95.25 o
  -4   6   7       51.29       42.87      9.03 o
  -3   6   7       85.80      113.97     12.85 o
  -2   6   7      275.47      349.55     37.99 o
  -1   6   7      118.73      183.27     18.45 o
   0   6   7        0.69        0.00     10.85 o
   1   6   7       13.61       18.75      5.43 o
   2   6   7      169.54      157.29      9.34 o
   3   6   7       25.80       35.22     11.32 o
   4   6   7        0.69       16.28     32.56 o
   5   6   7       82.22       78.69     35.00 o
   6   6   7       33.52       56.07     37.72 o
   7   6   7       11.81       93.60     40.70 o
   8   6   7      233.30      228.90     92.80 o
   9   6   7        1.83      125.37     33.11 o
  10   6   7       88.85       97.69     59.70 o
 -11   7   7        0.11       59.77    113.43 o
 -10   7   7       50.30      238.84     59.97 o
  -9   7   7      126.71      126.73     47.47 o
  -8   7   7        0.38       24.98     67.30 o
  -7   7   7      286.29      266.36     39.08 o
  -6   7   7        0.82      -22.00     29.85 o
  -5   7   7        4.29       44.11     37.72 o
  -4   7   7       43.54      114.17     14.03 o
  -3   7   7      148.34      159.54     15.92 o
  -2   7   7       56.72       -2.71     18.99 o
  -1   7   7      365.95      321.79     32.29 o
   0   7   7       19.99       10.85     32.56 o
   1   7   7      633.19      549.50     25.59 o
   2   7   7        1.77       19.90      5.43 o
   3   7   7       81.45       73.75     13.57 o
   4   7   7       31.08       61.33     18.72 o
   5   7   7       46.85       21.71     11.51 o
   6   7   7        0.27        2.55     15.54 o
   7   7   7        0.00      -32.06     40.43 o
   8   7   7        0.35       29.85    108.54 o
   9   7   7      148.49      146.71     46.24 o
 -10   8   7       71.07       26.63     81.41 o
  -9   8   7       27.85       51.58     23.21 o
  -8   8   7      339.82      383.19     47.38 o
  -7   8   7       24.45       16.28     30.70 o
  -6   8   7      123.76      194.00     84.39 o
  -5   8   7       35.54        7.99     40.70 o
  -4   8   7      139.03      216.13     48.30 o
  -3   8   7        0.02       22.25     21.98 o
  -2   8   7      227.53      236.52     27.14 o
  -1   8   7      484.27      418.50     16.55 o
   1   8   7      185.20      205.72     70.28 o
   2   8   7       59.05       54.27      9.03 o
   3   8   7       29.73       54.88      9.34 o
   4   8   7       77.80       99.69     27.41 o
   5   8   7        1.84        3.26     35.28 o
   6   8   7       47.79       39.80     43.42 o
   7   8   7      118.45      150.97     32.67 o
   8   8   7        0.00        0.88     35.00 o
   9   8   7       11.48      104.37     35.00 o
  10   8   7        0.79       38.53     49.39 o
 -10   9   7       16.07      -16.28     37.99 o
  -9   9   7       20.83       72.86     35.92 o
  -8   9   7       27.64      103.11     37.45 o
  -7   9   7        3.45       32.02     23.03 o
  -6   9   7       19.17       76.49     27.14 o
  -5   9   7      127.44      176.10     95.79 o
  -4   9   7       16.55        3.88     20.16 o
  -3   9   7        3.95        0.67     13.57 o
  -2   9   7       14.23       12.63      9.76 o
  -1   9   7        1.09       20.33      8.14 o
   0   9   7       47.52       61.51     16.95 o
   1   9   7      102.11       98.76     65.13 o
   2   9   7      114.10       91.75     43.15 o
   3   9   7      104.82       82.14     27.41 o
   4   9   7       37.12       25.51     51.56 o
   5   9   7        5.42       16.12     62.41 o
   6   9   7        0.04       85.31    100.40 o
   7   9   7       21.56       47.44     37.72 o
   8   9   7        2.05       27.14     33.90 o
   9   9   7        1.08      -16.28     33.11 o
  -8  10   7       53.87      -11.37     62.68 o
  -7  10   7      172.33      225.27     48.10 o
  -6  10   7      779.23      533.43     38.25 o
  -5  10   7        0.47       80.41     27.14 o
  -4  10   7        1.16      -16.28     22.25 o
  -3  10   7        1.14      130.25     43.96 o
  -2  10   7       19.70       90.31     32.83 o
  -1  10   7        3.02       39.08     20.60 o
   0  10   7        9.05       33.10     32.29 o
   1  10   7       15.91       30.91     12.90 o
   2  10   7        3.42       87.50     32.05 o
   3  10   7      258.05      392.56     23.88 o
   4  10   7       93.21      104.07     26.78 o
   5  10   7      238.54      232.28     31.48 o
   6  10   7       10.97       57.90     73.27 o
   7  10   7       70.73      191.65     62.95 o
   8  10   7        0.08       36.64     81.95 o
   9  10   7        2.46       70.55     32.02 o
  -9  11   7        1.77      -27.14     49.39 o
  -8  11   7        3.95      135.68     54.81 o
  -7  11   7       13.53      -10.85     43.42 o
  -6  11   7      443.42      488.44     71.64 o
  -5  11   7       55.36      166.82     87.10 o
  -4  11   7        5.52       46.88     19.84 o
  -3  11   7      174.20      113.62     73.27 o
  -2  11   7      124.71       97.88     21.79 o
  -1  11   7        1.34       20.35     13.96 o
   1  11   7       33.13       64.13     21.89 o
   2  11   7      135.74       74.64     26.78 o
   3  11   7        0.32       97.69     32.02 o
   4  11   7      600.82      518.37    149.79 o
   5  11   7       38.93      -16.28     37.99 o
   6  11   7       41.67       -1.62     78.42 o
   7  11   7       79.32      -64.22    160.64 o
   9  11   7        9.48      -48.84     54.81 o
  -9  12   7       26.03      173.67     48.30 o
  -8  12   7       42.54       19.79    165.80 o
  -7  12   7        0.03       59.70     48.84 o
  -5  12   7      178.89      204.90     28.73 o
  -4  12   7        0.10       -2.12     19.13 o
  -3  12   7      125.07       71.28     32.29 o
  -2  12   7       26.93       48.84     21.71 o
  -1  12   7       34.89       42.87     33.11 o
   0  12   7        8.32      118.85     48.30 o
   1  12   7      114.74      139.86     32.83 o
   2  12   7        0.00       39.39     40.70 o
   3  12   7      270.22      287.38     99.59 o
   4  12   7       16.05       21.34     24.96 o
   5  12   7       16.05       62.79     46.67 o
   6  12   7        0.79      -42.89     28.59 o
   7  12   7       21.65      -47.95     31.97 o
   8  12   7        5.07       27.14     49.39 o
  -8  13   7      128.85      135.68     65.13 o
  -7  13   7        1.03       -7.48     64.58 o
  -6  13   7        9.79       54.27     37.99 o
  -5  13   7        5.60      137.33     35.28 o
  -4  13   7        6.71      -14.47     24.27 o
  -3  13   7       11.54      145.99     37.45 o
  -2  13   7        1.86       25.06     27.14 o
  -1  13   7       57.71        5.43     27.68 o
   0  13   7       10.86       22.61     16.95 o
   1  13   7       49.95       80.86     32.02 o
   2  13   7      182.79      239.33     40.35 o
   3  13   7        9.94       -1.79     24.71 o
   4  13   7      242.74      440.68    102.03 o
   5  13   7       10.38      -71.59     67.57 o
   6  13   7       51.99       17.44     41.83 o
   7  13   7        2.64      -32.02     43.42 o
  -7  14   7      105.55      108.00     37.99 o
  -6  14   7        1.37      -27.14     32.56 o
  -4  14   7       12.51       70.55     43.42 o
  -3  14   7        5.26       37.28     89.28 o
  -2  14   7        5.72        8.57     36.31 o
  -1  14   7        0.19       49.75    145.72 o
   0  14   7        0.34       38.53     27.14 o
   1  14   7        8.65       46.40     19.19 o
   2  14   7        0.08       62.72     57.26 o
   3  14   7       37.88       16.28     33.11 o
   4  14   7        0.24       18.64     78.69 o
   5  14   7       59.90       86.29     38.53 o
   6  14   7      165.91      164.20     87.38 o
   7  14   7        1.90       21.71     54.27 o
  -6  15   7       16.93      -56.98     37.99 o
  -5  15   7        0.71      168.24     85.75 o
  -4  15   7        3.37       32.02     64.58 o
  -3  15   7        1.48       14.99     34.16 o
  -2  15   7       41.25      108.00     37.99 o
  -1  15   7      127.66       44.63     21.89 o
   0  15   7        2.07       42.87     37.45 o
   1  15   7        6.62      103.11     37.45 o
   2  15   7       47.53      168.28    209.21 o
   3  15   7        5.18       29.87    102.84 o
   4  15   7       39.99      174.63    208.94 o
   5  15   7        9.09      -48.84     37.99 o
  -5  16   7       28.37       10.85     54.81 o
  -4  16   7       13.03       54.27     37.99 o
  -2  16   7        3.08       24.58     51.29 o
  -1  16   7        0.01      -27.14     27.14 o
   0  16   7       29.89       63.29     51.29 o
   1  16   7        9.71       97.69     53.73 o
   2  16   7       42.36      203.75    179.37 o
   3  16   7        1.21       16.28     37.99 o
   4  16   7        0.01       54.27     75.98 o
  -4  17   7        0.36      -16.28     54.27 o
  -2  17   7        0.06      243.68     75.98 o
  -1  17   7       15.10       42.87     70.55 o
   0  17   7        0.42        5.43     43.96 o
   1  17   7        7.32      649.62    112.88 o
   2  17   7        0.54      210.57     64.04 o
 -12   0   8       74.49      206.23     86.83 o
 -10   0   8      794.24      746.77     88.46 o
  -8   0   8     3831.23     3810.90    136.22 o
  -6   0   8     2301.91     2202.31     96.60 o
  -4   0   8      212.19      195.92     36.90 o
  -2   0   8    10403.43     9730.23    188.86 o
   0   0   8     1628.78     1378.48     38.53 o
   2   0   8     9419.10     9628.74    173.67 o
   4   0   8     2009.22     1895.68     45.04 o
   6   0   8     1809.56     1518.50     51.56 o
   8   0   8     2764.75     2591.43     90.09 o
  10   0   8      458.15      449.91    118.85 o
 -12   1   8      578.85     1065.87    110.98 o
 -11   1   8      388.72      341.91     59.70 o
 -10   1   8     4338.29     4279.52    163.67 o
  -9   1   8       10.07       -5.70     32.83 o
  -8   1   8      897.58      862.63     86.83 o
  -7   1   8        3.92      -10.37     29.58 o
  -6   1   8       49.28       12.39     62.68 o
  -5   1   8      168.15      293.69     56.98 o
  -4   1   8    20361.52    22594.54    399.02 o
  -3   1   8     4436.13     4487.55    128.08 o
  -2   1   8      499.65      419.78     21.17 o
  -1   1   8    12112.79    11984.42    148.12 o
   0   1   8     7322.59     7598.82    212.20 o
   1   1   8    10176.60     9762.59    109.08 o
   2   1   8      919.80      832.38     16.29 o
   3   1   8     2538.26     2592.46    120.48 o
   4   1   8      207.35      195.00     11.49 o
   5   1   8        2.95       16.28     13.30 o
   6   1   8      261.12      308.07     20.60 o
   7   1   8      193.53      198.17     65.40 o
   8   1   8      458.04      483.28    122.65 o
   9   1   8       24.26        6.26     43.42 o
  10   1   8      395.70      286.65     37.99 o
  11   1   8       52.61       77.52     65.13 o
 -12   2   8       21.83       48.84     65.13 o
 -11   2   8      204.48      135.68     47.76 o
 -10   2   8     1480.46     1379.98    105.01 o
  -9   2   8     1723.08     1595.79     61.97 o
  -8   2   8     3294.13     2941.80    363.34 o
  -7   2   8      129.33      294.28     28.26 o
  -6   2   8        0.13      -16.28     15.73 o
  -5   2   8      400.44      325.64     26.28 o
  -4   2   8     1147.41     1175.84     96.06 o
  -3   2   8    11009.59    10379.79    232.01 o
  -2   2   8     2887.81     2705.88     68.92 o
  -1   2   8     7904.61     7633.67     91.14 o
   0   2   8     7571.72     7339.97    118.40 o
   1   2   8      584.10      613.14     12.15 o
   2   2   8    17712.36    18312.75    224.79 o
   3   2   8     4987.87     5256.29    159.56 o
   4   2   8     1815.53     1758.05     43.15 o
   5   2   8      903.84      909.48    100.94 o
   6   2   8      105.04      191.92     51.83 o
   7   2   8     4625.84     4486.07     82.75 o
   8   2   8        0.44      -19.38     20.16 o
   9   2   8     1264.37     1030.57     64.44 o
  10   2   8     1019.04      961.68     86.83 o
  11   2   8       64.58       13.81     37.99 o
 -12   3   8      234.75       59.70     37.45 o
 -11   3   8      188.78      303.41     41.45 o
 -10   3   8        0.89       51.63     89.28 o
  -9   3   8     3651.52     3791.64    164.71 o
  -8   3   8     5103.55     4733.95    109.52 o
  -7   3   8      320.37      283.00     76.52 o
  -6   3   8       45.93      188.39     32.83 o
  -5   3   8     7166.03     7833.04    141.01 o
  -4   3   8      714.03      721.15     33.65 o
  -3   3   8      467.89      555.96     70.55 o
  -2   3   8      804.60      799.22     43.96 o
  -1   3   8        2.39        9.05     10.64 o
   0   3   8     8925.28     8872.60    152.23 o
   1   3   8    10061.68     9536.91    117.00 o
   2   3   8      430.67      465.49     24.15 o
   3   3   8     3809.15     3688.51     94.43 o
   4   3   8       27.36       26.71     18.72 o
   5   3   8     2113.21     2335.28     40.29 o
   6   3   8      224.68      213.75     24.15 o
   7   3   8      206.66      333.18     34.27 o
   8   3   8      195.60      230.42     49.66 o
   9   3   8      162.51      207.74     48.84 o
  10   3   8      270.47      309.68     67.84 o
  11   3   8      370.81      248.56     97.69 o
 -11   4   8        0.22       -7.62     67.57 o
 -10   4   8       10.17       75.44     32.02 o
  -9   4   8     2394.66     2089.34    133.78 o
  -8   4   8      358.99      214.36     27.97 o
  -7   4   8      516.97      646.73     71.37 o
  -6   4   8      765.56      845.56    123.19 o
  -5   4   8     2982.86     3049.48    237.44 o
  -4   4   8       55.72      183.61     32.83 o
  -3   4   8    10813.36    10546.92    188.59 o
  -2   4   8     7482.06     7189.32    100.13 o
  -1   4   8     1089.94     1153.42     22.87 o
   0   4   8        2.88       -2.71      8.14 o
   1   4   8     1262.00     1505.65     23.09 o
   2   4   8     3149.61     3291.00     72.18 o
   3   4   8     7849.03     7928.75    125.90 o
   4   4   8       14.99        0.00     21.71 o
   5   4   8     2621.27     2787.25     61.53 o
   6   4   8       24.04       25.72      9.03 o
   7   4   8     1013.53      921.12     85.21 o
   8   4   8      100.38      199.09     27.51 o
   9   4   8       12.14      296.01    125.64 o
  10   4   8      363.42      368.61     49.61 o
 -11   5   8     1063.45     1271.57    121.02 o
 -10   5   8       87.85      179.37     43.97 o
  -9   5   8     1040.21     1218.21    132.42 o
  -8   5   8        5.61      -28.34     61.87 o
  -7   5   8      888.07      808.71     38.26 o
  -6   5   8      682.79      888.53     64.58 o
  -5   5   8       57.74       96.23     37.99 o
  -4   5   8      308.50      230.63     56.44 o
  -3   5   8       56.37       48.84     13.03 o
  -2   5   8      509.67      533.30     16.84 o
  -1   5   8     1294.02     1488.04     31.29 o
   0   5   8      591.91      684.01     16.31 o
   1   5   8    11381.60    11550.40    155.70 o
   2   5   8     1960.77     1919.42     40.16 o
   3   5   8     2973.67     3166.61     78.42 o
   4   5   8     2915.06     2848.68     55.64 o
   5   5   8     1380.65     1343.46     58.88 o
   6   5   8      307.23      279.51     24.72 o
   7   5   8      159.37      189.92     32.83 o
   8   5   8       10.21       -4.14     70.28 o
   9   5   8      751.48      839.28    224.68 o
 -11   6   8        0.35       84.96     51.01 o
 -10   6   8      414.62      510.70     63.23 o
  -9   6   8        1.03       62.20     59.97 o
  -8   6   8      527.66      524.10     37.95 o
  -7   6   8      347.58      405.45    147.07 o
  -6   6   8      586.12      667.98     37.50 o
  -5   6   8     1868.49     1933.21     43.04 o
  -4   6   8      353.42      444.24     17.08 o
  -3   6   8      302.70      264.21     42.87 o
  -2   6   8      259.72      276.14     15.54 o
  -1   6   8    11193.01    11447.76    244.76 o
   0   6   8     9231.43    10383.70    132.40 o
   1   6   8       50.63      115.40     16.28 o
   2   6   8       10.33       25.94     10.58 o
   3   6   8     1490.61     1307.04     34.86 o
   4   6   8      123.62      141.16     70.28 o
   5   6   8      231.83      195.83     87.10 o
   6   6   8        0.50       31.01     16.28 o
   7   6   8     2819.37     2387.29    144.09 o
   8   6   8     1177.89     1225.24    251.27 o
   9   6   8       10.52      -36.07     91.99 o
  10   6   8       61.66      -16.28     54.27 o
 -11   7   8      627.55      625.61    208.94 o
 -10   7   8      756.67      713.60     67.02 o
  -9   7   8      237.93      195.92     36.90 o
  -8   7   8      818.77      916.45     51.92 o
  -7   7   8       13.62       -8.04     45.86 o
  -6   7   8     1797.80     1704.67     67.30 o
  -5   7   8     4033.67     3967.67     82.35 o
  -4   7   8      923.80      975.79     39.14 o
  -3   7   8     3763.36     3960.41    244.49 o
  -2   7   8     1555.54     1421.74    183.16 o
  -1   7   8      141.20      298.12     58.61 o
   0   7   8     6339.09     6425.52     78.94 o
   1   7   8        0.30       70.65     43.42 o
   2   7   8     1276.89     1276.89     36.90 o
   3   7   8      920.43      838.02     51.29 o
   4   7   8      566.52      574.25     29.27 o
   5   7   8      274.19      206.65     24.15 o
   6   7   8       69.61      111.66     51.56 o
   7   7   8        3.65       18.32     40.70 o
   8   7   8      502.66      543.08     52.53 o
   9   7   8      144.27       75.44     48.84 o
  10   7   8      217.04      299.58     97.14 o
 -10   8   8       36.33      -16.28     43.42 o
  -9   8   8       64.76       87.07     30.25 o
  -8   8   8     1181.42     1331.48    127.27 o
  -7   8   8      136.70      177.35     83.58 o
  -6   8   8     5186.93     5189.12    116.95 o
  -5   8   8      195.79      283.27     65.13 o
  -4   8   8     2749.64     2445.11     49.62 o
  -3   8   8      513.28      505.94     78.15 o
  -2   8   8     7476.01     7473.02    198.09 o
  -1   8   8     7067.28     7214.77    113.55 o
   0   8   8      937.95     1154.64     35.96 o
   1   8   8       26.12        5.43     21.71 o
   2   8   8      519.46      641.19     26.05 o
   3   8   8     2581.35     2852.90    162.81 o
   4   8   8     1818.72     1619.71     48.25 o
   5   8   8       43.61       76.38     19.38 o
   6   8   8     1713.69     1715.51     57.11 o
   7   8   8       19.05      -40.30     26.86 o
   8   8   8     2596.13     2384.34     86.29 o
   9   8   8      143.94      191.01     31.97 o
  10   8   8      109.55      162.27     54.27 o
 -10   9   8      305.08      298.50    169.05 o
  -9   9   8      238.16      232.28     53.73 o
  -8   9   8     1670.88     1674.19     79.30 o
  -7   9   8       11.41      105.65     37.99 o
  -6   9   8        1.84       66.99     27.19 o
  -5   9   8     2564.31     2544.31    100.67 o
  -4   9   8      656.63      610.09     32.83 o
  -3   9   8      133.47      151.80     60.24 o
  -2   9   8     1270.15     1231.48     59.97 o
  -1   9   8      176.43      189.45     27.41 o
   0   9   8      665.34      658.70    123.19 o
   1   9   8     6208.57     5941.61    204.33 o
   2   9   8     3131.73     3068.61     76.54 o
   3   9   8      171.87      159.02     16.10 o
   4   9   8      530.81      551.03     40.27 o
   5   9   8      387.35      508.42    128.08 o
   6   9   8       40.27      110.95     30.69 o
   7   9   8     1454.42     1327.63     61.33 o
   8   9   8       33.82       48.95     59.43 o
  -9  10   8       18.70       59.70     48.84 o
  -8  10   8       37.74      -16.28     43.42 o
  -7  10   8      864.72      640.81     68.65 o
  -6  10   8     1137.43     1199.40    151.14 o
  -5  10   8     5503.53     5521.27    123.15 o
  -4  10   8     3246.61     3278.96     80.31 o
  -2  10   8     1840.62     1885.40     56.52 o
  -1  10   8      188.22      231.03    151.96 o
   0  10   8     3059.60     2930.72     68.98 o
   1  10   8      514.68      561.80     30.11 o
   2  10   8        6.64       33.60     16.69 o
   3  10   8     1463.20     1577.92     81.95 o
   4  10   8     1443.90     1284.86    103.11 o
   5  10   8      237.17      230.18    220.07 o
   6  10   8     2076.32     2081.62     73.41 o
   7  10   8      870.61      796.15     83.03 o
   8  10   8      447.68      445.11     78.96 o
   9  10   8      415.54      343.53     39.86 o
  -8  11   8      153.42       78.07     35.28 o
  -6  11   8        8.82      111.81     40.03 o
  -5  11   8      675.58      770.93    137.58 o
  -4  11   8      165.26      200.75     34.33 o
  -3  11   8     1038.67      948.96     88.73 o
  -2  11   8      168.70      262.05     52.37 o
  -1  11   8     2024.54     1786.22     47.90 o
   0  11   8     2678.22     2806.19    199.45 o
   1  11   8       30.59       51.47     17.97 o
   2  11   8        9.27       28.94     18.99 o
   3  11   8     3273.46     3289.21    106.09 o
   4  11   8      444.10      378.86     43.29 o
   5  11   8       96.36       45.74     26.05 o
   6  11   8     4012.54     3889.36    134.06 o
   7  11   8     1396.04     1442.85     65.24 o
  -9  12   8      463.79     1008.35    130.79 o
  -8  12   8       71.61      100.66    130.52 o
  -7  12   8     1771.96     1705.02    113.96 o
  -6  12   8        2.42       68.81     54.27 o
  -5  12   8      267.77      588.74    129.44 o
  -4  12   8       18.72        1.84     19.46 o
  -3  12   8      710.06      759.25     65.13 o
  -2  12   8      225.12      199.95     30.72 o
  -1  12   8      643.61      568.88     62.41 o
   0  12   8     2909.36     2845.37     80.52 o
   1  12   8      885.28     1022.78     39.11 o
   2  12   8      170.03      132.88     18.91 o
   3  12   8        1.05       27.50     23.21 o
   4  12   8        8.99      -14.00     43.15 o
   5  12   8       33.48      173.67     54.27 o
   6  12   8      529.18      400.91     59.98 o
   7  12   8     1342.04     1277.45    114.51 o
  -8  13   8        7.12      -81.41     54.27 o
  -7  13   8     1598.76     1438.41    252.63 o
  -6  13   8       47.93      108.05     28.73 o
  -5  13   8      220.32      220.17     79.24 o
  -4  13   8      616.03      699.55     70.01 o
  -3  13   8        0.54      -13.38     45.86 o
  -2  13   8       32.44        5.60     43.69 o
  -1  13   8       99.46      108.00     56.71 o
   0  13   8     1397.62     1267.97     99.59 o
   1  13   8     1594.24     1617.81    136.22 o
   2  13   8       26.44       59.70     59.16 o
   3  13   8       50.95      108.37     33.23 o
   5  13   8       12.10      -54.27     54.27 o
   6  13   8      267.42      232.94     76.79 o
   7  13   8        5.56       80.86     65.13 o
  -7  14   8      227.11      277.32     75.98 o
  -6  14   8       51.33      305.00     87.38 o
  -4  14   8      378.99      462.93     98.23 o
  -3  14   8       16.18       -7.57    125.37 o
  -2  14   8      236.40      205.54     35.00 o
  -1  14   8        3.40      -45.18     43.15 o
   0  14   8       85.03      112.58     28.16 o
   1  14   8       27.08      108.00     32.02 o
   2  14   8      137.01      142.42    185.06 o
   3  14   8      254.03      148.34     51.56 o
   4  14   8       35.15       70.55     48.30 o
   5  14   8     1144.34      957.34     86.83 o
   6  14   8        1.41       11.19     56.44 o
  -6  15   8      859.95     1089.22    136.22 o
  -5  15   8       15.70      -21.71     37.45 o
  -4  15   8      204.46      645.82     71.09 o
  -3  15   8        4.19      266.11     56.48 o
  -2  15   8        0.57       80.86     38.53 o
   0  15   8      784.19      821.77     46.40 o
   3  15   8       43.40      -37.21     39.99 o
   4  15   8      164.47       65.67     70.55 o
   5  15   8        4.46       47.51     89.28 o
  -4  16   8      426.57      248.56     53.19 o
  -3  16   8       95.83      151.42     54.27 o
  -2  16   8        5.61       60.70     42.89 o
  -1  16   8      253.36      221.38    124.82 o
   0  16   8       38.54      145.99     71.09 o
   2  16   8      241.81      440.68    102.03 o
   3  16   8       18.97       48.84     37.99 o
   4  16   8      195.25      110.19    138.93 o
  -3  17   8        5.16      -48.03     32.02 o
  -1  17   8       13.77      -99.32     66.21 o
   0  17   8      613.24      396.57     61.20 o
   1  17   8       33.83      103.11     59.70 o
   2  17   8      439.54      320.20     86.83 o
   3  17   8      613.79      565.51    159.83 o
  -9   0   9        3.75       38.53     54.81 o
  -7   0   9       13.96      118.85     48.30 o
  -5   0   9      263.04      299.58     37.99 o
  -3   0   9     2582.83     2971.87     80.32 o
  -1   0   9       15.75       27.14      5.43 o
   1   0   9        2.23       21.71     10.85 o
   3   0   9       34.23       42.87     10.85 o
   5   0   9      146.05      118.85     16.28 o
   7   0   9       63.83       59.70     27.14 o
   9   0   9      108.02      162.27     80.86 o
  11   0   9        0.98      -48.84     37.99 o
 -11   1   9      113.78      243.68     80.32 o
 -10   1   9       14.87      214.45    154.94 o
  -9   1   9      101.32       27.97     20.99 o
  -8   1   9       19.13       65.67     37.99 o
  -7   1   9        3.53      -25.10     17.08 o
  -6   1   9        1.03       13.75     56.98 o
  -5   1   9      680.36      686.76     52.10 o
  -4   1   9      484.84      456.28     26.65 o
  -3   1   9        2.72        5.43     10.85 o
  -2   1   9       25.33        0.00     38.38 o
  -1   1   9       12.42       -2.71      8.14 o
   1   1   9       50.07       37.99     21.71 o
   2   1   9      288.62      274.74     35.82 o
   3   1   9       62.44       69.09      9.44 o
   4   1   9       41.36       71.87     11.13 o
   5   1   9       31.59       27.14      7.68 o
   6   1   9       33.60       87.24     21.17 o
   7   1   9       30.59       22.36     40.70 o
   8   1   9        9.64       67.79     67.84 o
   9   1   9       37.20      159.77    190.49 o
  10   1   9        2.98      -89.55     59.70 o
  11   1   9        8.19      128.36     55.56 o
 -12   2   9       33.82      200.26     74.89 o
 -11   2   9        1.01       -0.32    119.40 o
 -10   2   9       14.02       80.86     32.02 o
  -9   2   9        0.19       45.74     23.21 o
  -8   2   9        3.52      -22.18     56.71 o
  -7   2   9        3.80       26.04     22.68 o
  -6   2   9      663.74      390.48     53.73 o
  -5   2   9      934.37     1125.49    169.33 o
  -4   2   9      145.52      131.80     67.57 o
  -3   2   9      103.17      130.52     59.70 o
  -2   2   9       40.25       26.86      7.68 o
  -1   2   9       30.45       18.75      5.43 o
   0   2   9       14.22       -5.43      5.43 o
   1   2   9      175.60      183.98     12.74 o
   2   2   9      234.00      238.01     16.30 o
   3   2   9       27.56       19.49     10.58 o
   4   2   9       47.51       83.57     16.01 o
   5   2   9      257.49      215.42     35.00 o
   6   2   9      430.90      383.99     21.71 o
   7   2   9        0.28       -1.38     13.30 o
   8   2   9      140.01      121.86     24.61 o
   9   2   9        1.89       93.80     86.02 o
  10   2   9        1.48      227.94     60.24 o
  11   2   9        2.72      -27.06     27.50 o
 -12   3   9        0.80      195.92     86.83 o
 -11   3   9       12.07        5.43     43.96 o
 -10   3   9      275.08      173.06    125.09 o
  -9   3   9       22.46      -25.81     17.21 o
  -8   3   9        3.65       53.76     78.69 o
  -7   3   9      154.82      147.01     43.15 o
  -6   3   9      165.35      162.84     23.21 o
  -5   3   9      303.73      372.17     40.16 o
  -4   3   9       43.55      192.10     78.42 o
  -3   3   9      650.67      626.40     29.31 o
  -2   3   9      290.77      304.26     16.82 o
  -1   3   9       84.50       74.05      7.68 o
   1   3   9      106.97       87.34      4.90 o
   2   3   9      152.80      138.25     32.56 o
   3   3   9      356.02      389.91     45.59 o
   4   3   9      104.28      112.24     32.83 o
   5   3   9      100.53      131.08     11.11 o
   6   3   9      193.45      274.53     56.98 o
   7   3   9       65.23       89.24     17.97 o
   8   3   9        7.61      -56.98     37.99 o
   9   3   9       74.41      -16.73     23.21 o
  10   3   9        6.33       80.86     59.70 o
  11   3   9       41.76      118.10     56.71 o
 -11   4   9       33.33      125.37     42.87 o
 -10   4   9       93.02       15.05     43.69 o
  -9   4   9      520.45      495.29     39.50 o
  -8   4   9      161.93      130.03     28.89 o
  -7   4   9        0.02       46.49     30.12 o
  -6   4   9      146.22      116.88     46.67 o
  -5   4   9       22.14       64.84     72.99 o
  -4   4   9      630.73      782.33     43.42 o
  -3   4   9      190.45      225.96     13.26 o
  -2   4   9      103.53       23.22     51.29 o
  -1   4   9       27.45       10.85     16.28 o
   1   4   9      116.74      138.80     21.44 o
   2   4   9       40.37       64.80     30.12 o
   3   4   9       16.33        4.52     10.64 o
   4   4   9      705.61      803.52     27.41 o
   5   4   9       12.61       47.02     32.83 o
   6   4   9       12.33       30.84     21.44 o
   7   4   9        6.13       49.15     19.27 o
   8   4   9       50.30       32.02     26.05 o
   9   4   9      133.60       86.29     33.02 o
  10   4   9       89.20       75.44     48.84 o
 -11   5   9        2.09       32.02     48.30 o
 -10   5   9        4.11      -72.45     48.30 o
  -9   5   9      123.20      112.20     30.82 o
  -8   5   9       76.44      115.92     43.42 o
  -7   5   9      310.58      305.53     28.51 o
  -6   5   9      233.70      195.92     19.39 o
  -5   5   9       51.73       22.14     19.38 o
  -4   5   9       14.45       33.98     12.90 o
  -3   5   9      112.13      171.75     51.01 o
  -2   5   9        5.25        4.34     18.99 o
  -1   5   9       23.27       39.40     18.99 o
   0   5   9        5.57       37.63      9.71 o
   1   5   9       11.70        7.06     18.72 o
   2   5   9        1.16      -13.55      9.03 o
   3   5   9      487.26      407.26     26.59 o
   4   5   9       89.80       62.43     13.96 o
   5   5   9      317.59      399.81     35.55 o
   6   5   9        8.90       31.01     16.28 o
   7   5   9       57.15      141.45     22.83 o
   8   5   9        9.64       21.71     37.45 o
   9   5   9      104.63      116.71     97.42 o
  10   5   9        1.37       -5.43     38.53 o
 -11   6   9       83.05      103.49     76.52 o
 -10   6   9        3.82      -27.41     38.26 o
  -9   6   9       39.43      175.74     50.08 o
  -8   6   9        0.83        3.40     24.87 o
  -7   6   9      240.96      193.12     35.55 o
  -6   6   9       24.31       48.85     32.83 o
  -5   6   9       23.35       35.98     16.69 o
  -4   6   9       44.77       59.39     13.30 o
  -3   6   9       24.06       27.14     21.71 o
  -2   6   9        8.87       13.03     29.85 o
  -1   6   9      242.79      328.00     12.74 o
   1   6   9       10.42        5.16     26.86 o
   2   6   9       19.55       28.79     16.28 o
   3   6   9        3.59       56.24     13.54 o
   4   6   9       49.39      163.02     24.15 o
   5   6   9       10.49       -4.52     10.64 o
   6   6   9      138.56      175.06     21.23 o
   7   6   9       73.23      125.08     35.28 o
   8   6   9       36.84        8.90     27.41 o
   9   6   9       53.52       81.58    151.69 o
  10   6   9        0.06       89.28     57.18 o
 -11   7   9       23.14      102.14     48.02 o
 -10   7   9       16.53      131.60     54.54 o
  -9   7   9       62.84      -46.13     32.29 o
  -8   7   9      118.63      137.50     51.29 o
  -7   7   9      319.47      331.46     33.11 o
  -6   7   9      170.16      179.19     48.57 o
  -5   7   9       73.27      107.92     22.25 o
  -4   7   9       58.35      107.62     76.52 o
  -3   7   9        8.90       11.30     21.44 o
  -2   7   9       62.82      104.76     18.27 o
  -1   7   9        5.94      -13.55      9.03 o
   1   7   9       94.22      134.90     32.29 o
   2   7   9       36.84        1.96     40.43 o
   3   7   9       60.87       56.62     29.58 o
   4   7   9      109.75       70.90     16.01 o
   5   7   9       39.26      -16.82     13.30 o
   6   7   9        7.41       32.02     20.60 o
   7   7   9       78.32       43.19     22.08 o
   8   7   9       66.74      -27.14     43.96 o
   9   7   9        3.58       -4.82     37.99 o
 -10   8   9        2.91       32.02     59.16 o
  -9   8   9       51.29       72.33     36.44 o
  -8   8   9       50.10       62.77    121.30 o
  -7   8   9       45.75       54.39     24.87 o
  -6   8   9        0.95        4.17     15.59 o
  -5   8   9       39.91       50.25     16.69 o
  -4   8   9        6.75       29.85     32.56 o
  -3   8   9      238.13      295.31     48.57 o
  -2   8   9       76.25       77.64     27.14 o
  -1   8   9        7.22       28.55     10.05 o
   1   8   9       18.96       61.55     13.68 o
   2   8   9        2.79        4.52     10.64 o
   3   8   9       10.83       76.73     24.42 o
   4   8   9        0.22       32.98     21.44 o
   5   8   9        1.64        0.88     30.12 o
   6   8   9        3.20      -21.71     27.14 o
   7   8   9      107.70      116.30     70.55 o
   8   8   9        1.48      221.08     35.55 o
   9   8   9       29.72       39.59     28.36 o
  -9   9   9       54.65      151.42     43.42 o
  -8   9   9      218.73      208.05    106.10 o
  -7   9   9       44.85       55.42     56.71 o
  -6   9   9      262.36      165.21     89.28 o
  -5   9   9        2.48       48.84     18.80 o
  -4   9   9        4.45       13.24     17.08 o
  -3   9   9        0.58       13.57     11.51 o
  -2   9   9       27.56       51.96     18.99 o
  -1   9   9       55.19       22.53     27.41 o
   1   9   9      100.82      129.47     24.42 o
   2   9   9       28.22       -1.86     83.85 o
   3   9   9        5.96       41.14     48.57 o
   4   9   9       13.60       16.28     21.23 o
   5   9   9        2.18      231.32     86.56 o
   6   9   9       47.18      -11.19     35.28 o
   7   9   9       12.49       81.78     30.89 o
   8   9   9        0.22      147.55    224.68 o
   9   9   9        5.78       16.01     81.68 o
 -10  10   9        4.52       38.53     71.09 o
  -9  10   9       93.65       24.42     56.44 o
  -8  10   9       13.23      -47.12    132.96 o
  -7  10   9        0.01      -41.37     27.58 o
  -6  10   9        0.00       34.56     36.31 o
  -5  10   9       98.29      122.84     30.12 o
  -4  10   9        2.21       76.56    122.38 o
  -3  10   9       12.32       -8.42     21.44 o
  -2  10   9      130.00      185.97     18.57 o
  -1  10   9      466.78      404.77     32.67 o
   0  10   9       43.75       67.40     24.42 o
   1  10   9      174.94      130.19     70.55 o
   2  10   9      111.07       40.69     23.21 o
   3  10   9       32.98       -7.42     29.58 o
   4  10   9       13.94       65.08     24.42 o
   5  10   9      255.64       86.29     38.53 o
   6  10   9      122.31      230.55     75.98 o
   7  10   9       35.41       -6.03     33.90 o
   8  10   9       11.89      184.15     43.76 o
   9  10   9       93.57       17.37     36.12 o
  -9  11   9       35.34       80.86     75.44 o
  -6  11   9      130.93      145.39     84.12 o
  -5  11   9       74.97       16.28     48.84 o
  -4  11   9      205.15      422.23     63.50 o
  -3  11   9      132.31      148.39     27.92 o
  -2  11   9       42.51      109.81     19.54 o
  -1  11   9       88.28      129.85     21.71 o
   0  11   9        8.07       35.38     13.89 o
   1  11   9       16.02       16.28     27.68 o
   2  11   9       81.20      152.23     78.42 o
   3  11   9       60.33       72.74     29.58 o
   4  11   9        6.72       30.56     28.36 o
   5  11   9       94.03      189.50     51.29 o
   6  11   9      384.36      218.33     35.00 o
   7  11   9        0.03       77.13     45.86 o
   8  11   9      189.21      403.31    138.12 o
  -9  12   9        6.48      183.98     81.95 o
  -8  12   9       19.72      113.97     59.70 o
  -6  12   9        1.08       16.28     37.99 o
  -5  12   9       10.21      125.37     59.16 o
  -4  12   9      116.88      218.30     67.30 o
  -3  12   9      201.73      151.42     37.99 o
  -2  12   9       10.89       61.98     23.09 o
  -1  12   9      286.47      339.26    113.70 o
   0  12   9        0.80      -70.43     56.71 o
   1  12   9        1.97      -14.51     24.15 o
   3  12   9       10.36       26.56     25.11 o
   4  12   9        7.50      -17.07     81.13 o
   5  12   9       44.02      116.75     40.97 o
   6  12   9       22.45      -40.00     26.67 o
   7  12   9      171.51       34.65     40.76 o
   8  12   9       44.36      162.27     65.67 o
  -6  13   9       88.20       37.25    138.93 o
  -5  13   9        5.19      118.85     64.04 o
  -4  13   9       19.93       97.82     37.72 o
  -3  13   9       13.24      -40.70     27.14 o
  -2  13   9       17.41      -13.84     24.69 o
  -1  13   9        0.08      101.10     65.40 o
   0  13   9      119.17      200.26     74.89 o
   1  13   9        0.01      -32.56     21.71 o
   2  13   9       47.85      161.98     76.25 o
   3  13   9        4.74      -10.85     32.56 o
   4  13   9       47.87       24.04     29.22 o
   5  13   9       11.97      -48.84     43.42 o
   6  13   9      113.92      251.22    181.26 o
   7  13   9       42.97       10.85     60.24 o
  -7  14   9        0.07      -16.28     59.70 o
  -6  14   9        8.45      108.00     42.87 o
  -4  14   9        1.06       10.85     37.99 o
  -3  14   9       13.48      -56.98     37.99 o
  -2  14   9       35.58       59.21     86.56 o
  -1  14   9       55.23      128.00     46.20 o
   0  14   9       15.12       10.01     20.62 o
   2  14   9       49.62      120.78     67.57 o
   3  14   9       17.77      -40.70     27.14 o
   5  14   9       61.94      113.45     42.08 o
   6  14   9        3.19       54.27     37.99 o
  -6  15   9        6.41      -89.55     59.70 o
  -5  15   9       11.75      130.25     80.86 o
  -4  15   9       33.72       78.75     83.85 o
  -3  15   9        3.19       75.44     65.13 o
  -2  15   9        5.90      -19.23     24.48 o
  -1  15   9        0.00       37.50     31.97 o
   0  15   9        3.01      -28.49     18.99 o
   1  15   9        1.28       32.02     43.42 o
   2  15   9       20.05       16.28     33.11 o
   3  15   9       25.60        7.10     24.72 o
   4  15   9        3.05     -105.83     70.55 o
   5  15   9        3.54       70.55     38.53 o
  -5  16   9        0.00       70.55     86.83 o
  -4  16   9       13.12      515.03    113.43 o
  -3  16   9       17.32      118.85    102.57 o
  -2  16   9        3.51      -36.82    126.99 o
  -1  16   9        0.10      -10.58     23.03 o
   1  16   9        4.32      -44.96     62.41 o
   2  16   9        5.36      -99.32     66.21 o
   3  16   9        2.04       33.56     29.59 o
   4  16   9        0.10      -43.12     28.74 o
  -3  17   9        0.47      -54.27     54.27 o
  -2  17   9        5.81       10.85     49.39 o
  -1  17   9       17.45       42.87     48.30 o
   1  17   9        0.10      -65.94     43.96 o
   2  17   9        1.68      -40.30     26.86 o
 -10   0  10        3.62       10.85     54.81 o
  -8   0  10     3285.51     2988.15    128.62 o
  -6   0  10     1501.68     1229.78     72.18 o
  -4   0  10      972.08     1003.47     55.90 o
  -2   0  10     2624.41     2704.86     61.33 o
   0   0  10      982.29      898.73     30.93 o
   2   0  10    25002.69    24993.37    419.51 o
   4   0  10     3666.36     3534.12     78.69 o
   6   0  10     3552.11     3482.02    121.57 o
   8   0  10     3135.55     2900.24    118.85 o
  10   0  10      606.25      645.82     71.09 o
 -12   1  10      351.86      521.54     90.63 o
 -11   1  10      148.21      171.53     50.59 o
 -10   1  10      375.40      332.46    116.41 o
  -9   1  10      176.57      253.21     95.52 o
  -8   1  10       95.09       29.61     46.13 o
  -7   1  10      530.86      475.01     40.36 o
  -6   1  10      172.92      568.68    133.51 o
  -5   1  10     3043.42     3641.85    168.78 o
  -4   1  10     7444.08     7505.03    148.56 o
  -3   1  10      129.24      224.32     26.86 o
  -2   1  10       43.71       21.79     11.49 o
  -1   1  10     6066.98     5831.46     90.09 o
   0   1  10     3052.27     3173.86    267.28 o
   1   1  10     7345.28     7556.62    102.57 o
   2   1  10     1836.62     2050.80     77.34 o
   3   1  10      256.71      241.77     35.82 o
   4   1  10     1890.48     1863.62     40.48 o
   5   1  10      785.69      763.05     23.03 o
   6   1  10       69.59      103.51     24.69 o
   7   1  10      619.93      721.21    157.93 o
   8   1  10      174.10      299.43     37.99 o
   9   1  10      129.53      194.65     62.95 o
  10   1  10      350.40      116.52    157.39 o
  11   1  10      219.31      277.32     58.61 o
 -12   2  10       67.78       55.92     42.86 o
 -11   2  10      140.93      227.94     75.44 o
 -10   2  10        0.51      -40.70     27.14 o
  -9   2  10       51.15       37.41     27.14 o
  -8   2  10        0.06      -27.14     32.56 o
  -7   2  10     2956.07     2778.72    224.41 o
  -6   2  10       28.01       48.84     26.59 o
  -5   2  10     4079.66     4741.45    465.10 o
  -4   2  10     2731.81     3152.14    252.09 o
  -3   2  10     9043.03     8855.44    299.30 o
  -2   2  10     3248.56     2790.67     40.07 o
  -1   2  10     1724.94     1555.22     80.86 o
   0   2  10        5.14       21.93     13.84 o
   1   2  10     8703.28     9420.80    373.93 o
   2   2  10     4931.46     4793.33     70.93 o
   3   2  10     1020.17      979.36     58.34 o
   4   2  10     1813.39     1892.71     36.26 o
   5   2  10     3508.94     3829.99    100.40 o
   6   2  10     1147.87     1071.67     30.25 o
   7   2  10     4119.47     3830.37    100.13 o
   8   2  10      166.89      213.15     24.96 o
   9   2  10        0.99       13.75     28.59 o
  10   2  10      396.82      580.16     74.35 o
  11   2  10      152.65      438.70     65.55 o
 -11   3  10     1647.21     1614.47    101.76 o
 -10   3  10      746.79      961.68     82.49 o
  -9   3  10     2498.76     2304.84     79.58 o
  -8   3  10     3407.03     3284.90    151.42 o
  -7   3  10      906.40      733.20     69.20 o
  -6   3  10      175.67      211.74     25.88 o
  -5   3  10     2271.81     2618.15    112.61 o
  -4   3  10      555.85      516.73     29.59 o
  -3   3  10     4007.62     3695.73    121.30 o
  -2   3  10     3616.88     4227.13    298.22 o
  -1   3  10     5566.86     5729.63     78.86 o
   0   3  10      685.39      747.20     32.56 o
   1   3  10    11112.72    11411.40    197.55 o
   2   3  10      821.72      896.88     81.41 o
   3   3  10      331.84      291.98      9.83 o
   4   3  10     2064.86     2015.27     34.85 o
   5   3  10        0.00       -4.52     10.64 o
   6   3  10      151.76      129.09     16.28 o
   7   3  10      408.43      295.77     46.13 o
   8   3  10       18.49       31.66     70.55 o
   9   3  10      671.62      841.82    186.69 o
 -11   4  10      213.49      140.56     48.84 o
 -10   4  10      420.07      605.54    268.91 o
  -9   4  10     1161.06     1647.37    193.48 o
  -8   4  10      699.45      698.56    102.84 o
  -7   4  10     1617.09     1504.85    218.44 o
  -6   4  10      169.18      167.61     24.80 o
  -5   4  10     3891.51     3816.18     89.97 o
  -4   4  10     5984.02     7073.32    241.51 o
  -3   4  10      121.23       53.40     24.69 o
  -2   4  10     1383.35     1386.33     54.27 o
  -1   4  10     6683.38     7576.41    491.15 o
   0   4  10      542.00      643.92     59.16 o
   1   4  10     5217.85     5950.24    240.42 o
   2   4  10     1357.20     1519.07     60.78 o
   3   4  10    16212.69    16604.33    640.12 o
   4   4  10       45.37        9.45     14.03 o
   5   4  10       31.72       -1.81     21.71 o
   6   4  10       21.93       -0.67     64.85 o
   7   4  10     1220.19     1337.63     72.99 o
   8   4  10       27.47       54.27     65.13 o
   9   4  10       71.94       -5.43     38.53 o
  10   4  10       18.16      125.39     97.42 o
 -11   5  10     1158.59     1243.03    384.51 o
 -10   5  10      139.66      255.62     75.44 o
  -9   5  10     1894.25     1853.15     84.53 o
  -8   5  10       49.57      103.00     26.44 o
  -7   5  10     2915.17     2599.03     64.93 o
  -6   5  10        4.31       93.09     32.83 o
  -5   5  10      129.33      233.48     21.97 o
  -4   5  10     2184.74     2574.71    203.79 o
  -3   5  10      371.91      435.34     21.48 o
  -2   5  10        3.27        8.14     18.99 o
  -1   5  10     5048.26     4878.71     76.18 o
   0   5  10     1732.74     1717.68     67.02 o
   1   5  10     1025.69      759.37     38.53 o
   2   5  10    12186.83    12769.63    326.17 o
   3   5  10       48.95       95.76     24.15 o
   4   5  10      220.50      152.02     43.42 o
   5   5  10      238.48      314.66     51.29 o
   6   5  10        4.42        3.26     24.69 o
   7   5  10      517.16      455.97     32.34 o
   8   5  10        8.83       37.50     24.42 o
   9   5  10      971.16     1003.47    130.79 o
  10   5  10       75.38      434.71     92.26 o
 -11   6  10        3.82      -24.59     28.43 o
 -10   6  10        0.78       14.52     78.69 o
  -9   6  10      288.34      462.93     85.75 o
  -8   6  10        0.11       14.34     35.28 o
  -7   6  10      267.61      281.81     46.94 o
  -6   6  10     2201.11     1892.55     53.38 o
  -5   6  10      108.88      222.38     83.58 o
  -4   6  10     8991.94     8795.18    145.70 o
  -3   6  10      591.72      533.22     27.14 o
  -2   6  10      220.05      399.91     48.30 o
  -1   6  10      201.69      221.69     32.29 o
   0   6  10      151.53      209.32     26.32 o
   1   6  10      548.30      567.87     17.66 o
   2   6  10      627.56      753.53     17.64 o
   3   6  10     2100.34     2157.31     71.37 o
   4   6  10      429.50      640.56     35.28 o
   5   6  10      676.67      545.10     59.43 o
   6   6  10      232.38      357.95     41.82 o
   7   6  10     2974.59     2559.18    115.60 o
   8   6  10      192.80      418.64     46.35 o
   9   6  10        5.07       95.19     37.41 o
  10   6  10       26.13      117.43    100.40 o
 -10   7  10      698.91      601.86    104.74 o
  -9   7  10      219.31      168.36     32.45 o
  -8   7  10      100.64       87.80     37.99 o
  -7   7  10      238.00      138.06     30.49 o
  -6   7  10        5.90      -34.89     24.42 o
  -5   7  10     1784.80     1910.12     67.30 o
  -4   7  10      180.60      151.76     78.15 o
  -3   7  10     2161.30     2268.43    109.08 o
  -2   7  10      150.60      148.65     37.99 o
  -1   7  10     1372.65     1176.36     48.30 o
   0   7  10    17591.22    17674.30    284.11 o
   1   7  10        4.10       18.99      8.14 o
   2   7  10      848.55      694.20     31.52 o
   3   7  10     2135.22     2043.15     91.99 o
   4   7  10     2190.40     2550.19     57.95 o
   5   7  10      371.22      500.45     48.57 o
   6   7  10     1481.20     1710.40     67.46 o
   7   7  10      594.93      697.36     46.81 o
   8   7  10      499.38      722.89     63.50 o
   9   7  10      201.46       88.36    129.71 o
  10   7  10      468.70      530.38    111.80 o
 -10   8  10       95.93       74.02     92.26 o
  -9   8  10        0.87       77.76     89.82 o
  -8   8  10      657.54      550.02     58.82 o
  -7   8  10      140.05      209.62     34.72 o
  -6   8  10     5791.34     5356.96    217.08 o
  -5   8  10      396.50      246.51     65.67 o
  -4   8  10     5433.88     5367.61    313.96 o
  -3   8  10      423.58      555.31     49.12 o
  -2   8  10     7467.69     7388.49    390.75 o
  -1   8  10     3785.71     3842.10     91.18 o
   0   8  10       52.05       48.84     13.03 o
   1   8  10     1270.00     1164.89     35.28 o
   2   8  10     2762.30     2510.36     49.34 o
   3   8  10      329.05      459.65     39.35 o
   4   8  10     1932.04     1838.44     66.96 o
   5   8  10     2352.22     2437.62    131.88 o
   6   8  10     5410.79     5553.17    153.32 o
   7   8  10        0.46      -32.72     26.33 o
   8   8  10      910.24      846.63     98.77 o
   9   8  10       66.44      -48.84     65.13 o
  -9   9  10       67.30      365.52     90.09 o
  -8   9  10      883.49     1145.46    150.06 o
  -7   9  10      184.61      162.27     60.24 o
  -6   9  10      149.26       86.29     32.56 o
  -5   9  10     1045.24     1059.23     91.99 o
  -4   9  10     5939.07     6020.02    227.39 o
  -3   9  10      511.98      555.97     31.21 o
  -2   9  10      843.81      875.48     38.53 o
  -1   9  10     3276.20     3436.62     82.29 o
   0   9  10     2456.18     2821.00     78.15 o
   1   9  10      261.88      360.13     57.26 o
   2   9  10     2622.53     2397.43     63.58 o
   3   9  10     1489.34     1443.59    130.52 o
   4   9  10      200.58      271.51     22.52 o
   5   9  10      161.29      234.87     60.51 o
   6   9  10        0.43       40.95     29.85 o
   7   9  10     1238.77     1357.73    277.87 o
   8   9  10      427.19      459.45     75.44 o
   9   9  10      728.90      775.53    118.85 o
 -10  10  10        0.43      -57.80     38.53 o
  -9  10  10        0.66      -65.13     43.42 o
  -8  10  10       52.40      -34.25     22.83 o
  -7  10  10     2674.21     2140.44    177.47 o
  -6  10  10     2755.74     3118.40    181.26 o
  -5  10  10     1542.11     1800.71    137.31 o
  -4  10  10     1561.64     1612.15    245.85 o
  -3  10  10     1745.75     1817.86    121.02 o
  -2  10  10     1834.19     1843.16    204.33 o
  -1  10  10      352.18      316.91     68.65 o
   0  10  10     3528.89     3521.98     89.47 o
   1  10  10      183.30      261.89     35.00 o
   2  10  10     2261.77     2324.18     64.87 o
   3  10  10     2803.48     2716.42     99.27 o
   4  10  10     4239.97     4134.23    155.49 o
   5  10  10      797.46      953.42    277.32 o
   6  10  10      661.21      901.53    100.67 o
   7  10  10      392.66      410.84     36.54 o
   8  10  10      488.47      640.82    182.89 o
   9  10  10      182.10       21.32    192.39 o
  -8  11  10      192.09      232.28     80.86 o
  -6  11  10       24.28       38.53     60.24 o
  -5  11  10       50.45      132.88    105.29 o
  -4  11  10      127.74       97.47    100.13 o
  -3  11  10     1574.12     1507.31     76.89 o
  -2  11  10     5524.38     5369.35    108.82 o
  -1  11  10      417.74      377.30     51.56 o
   0  11  10     1073.26      955.42     57.53 o
   1  11  10     3494.95     3785.93    256.16 o
   2  11  10        8.63       67.24     81.41 o
   3  11  10      353.97      351.62     42.74 o
   4  11  10      630.12      605.11     51.43 o
   5  11  10     1120.26     1018.05    286.28 o
   6  11  10      823.96      749.25     55.08 o
   7  11  10      252.31      176.31     81.95 o
   8  11  10      683.25      481.39     44.27 o
  -9  12  10      530.72      407.57     80.32 o
  -8  12  10      129.98      250.18     87.10 o
  -6  12  10       73.82      456.42     91.18 o
  -5  12  10      721.79      601.86     86.83 o
  -3  12  10     1650.20     2089.50    242.05 o
  -2  12  10     1103.32     1101.89     48.52 o
  -1  12  10      352.61      442.12     40.43 o
   0  12  10     1397.35     1306.61     60.88 o
   1  12  10     1082.67     1324.33    185.06 o
   2  12  10       10.03      135.20     53.73 o
   3  12  10      211.81      244.84    140.83 o
   4  12  10       24.03      -10.85     46.40 o
   5  12  10      459.48      531.85     64.58 o
   6  12  10      175.55      195.35     48.30 o
   7  12  10      382.55      331.05     59.16 o
  -7  13  10       21.69      130.25     75.44 o
  -6  13  10      342.70      356.81     54.11 o
  -5  13  10      416.49      465.64     82.49 o
  -4  13  10     1757.11     1931.26    172.04 o
  -3  13  10      102.01      283.64    141.65 o
  -2  13  10        1.85       24.90     84.12 o
  -1  13  10     2595.03     2419.34    194.02 o
   0  13  10       69.03       40.70     19.19 o
   1  13  10      717.84      722.89     63.50 o
   2  13  10      460.25      348.39     59.70 o
   3  13  10       46.24      210.69    224.95 o
   4  13  10      588.16      761.13    188.59 o
   5  13  10       78.23       10.34     68.11 o
   6  13  10      991.39     1020.16    133.24 o
  -6  14  10      510.90      657.22     83.03 o
  -5  14  10      565.37      552.48     93.35 o
  -4  14  10      138.33      130.66     32.74 o
  -3  14  10      439.22      389.28     97.14 o
  -2  14  10      318.09      214.33     28.74 o
  -1  14  10     1429.39     1380.85     55.03 o
   0  14  10      190.91       90.60     35.11 o
   1  14  10        3.19      -74.08     49.39 o
   2  14  10      111.71      109.00    113.43 o
   3  14  10      229.72      139.54     34.92 o
   4  14  10       18.66      -32.02     32.56 o
   5  14  10       35.55       75.44     65.13 o
   6  14  10       24.40       59.70     76.52 o
  -6  15  10      103.77       48.84     32.29 o
  -5  15  10      561.04      731.03     91.72 o
  -3  15  10     1733.87     1512.74    215.18 o
  -2  15  10      403.99      422.23     54.27 o
  -1  15  10        8.50       -9.35     32.83 o
   0  15  10      215.51      267.71     45.72 o
   1  15  10       36.04      -38.65     81.95 o
   2  15  10      860.59     1008.35    140.56 o
   3  15  10        7.71      -10.85     43.42 o
   4  15  10       74.38       27.14     43.96 o
   5  15  10      169.30      287.09    115.05 o
  -5  16  10        0.92      -81.41     54.27 o
  -3  16  10       53.01        0.00     54.27 o
  -2  16  10        0.16       21.71     42.87 o
  -1  16  10      256.97      347.33     87.92 o
   1  16  10       36.91      135.68     42.87 o
   2  16  10       91.73      137.24     61.87 o
   3  16  10      120.99      180.72    114.51 o
   4  16  10      676.23      305.00    108.00 o
  -3  17  10        3.05       65.67     87.38 o
  -1  17  10        0.45      -65.67     43.96 o
   0  17  10       64.41       67.49    133.24 o
   2  17  10      532.64      472.16     70.55 o
 -11   0  11       28.46      -32.02     43.42 o
  -9   0  11        7.87      118.85     64.04 o
  -7   0  11      240.82      206.23     48.84 o
  -5   0  11      489.20      358.19     39.08 o
  -3   0  11      538.64      369.58     34.19 o
  -1   0  11      188.25      183.98     21.71 o
   1   0  11      227.94      243.68     16.28 o
   3   0  11      784.18      825.46     42.33 o
   5   0  11      204.74      162.27     26.05 o
   7   0  11      303.53      358.19     39.08 o
   9   0  11      252.85      384.24     80.86 o
 -11   1  11       20.00      -21.94     40.38 o
 -10   1  11       64.03        3.20     25.93 o
  -9   1  11       15.99      -34.02     22.68 o
  -8   1  11        2.38       24.65     20.70 o
  -7   1  11       64.30       98.30     61.87 o
  -6   1  11       27.05       30.91     56.98 o
  -5   1  11       13.12       29.44     43.15 o
  -4   1  11      258.88      266.53     54.81 o
  -3   1  11        7.62       18.61     13.03 o
  -2   1  11       68.05       92.41     12.63 o
  -1   1  11        7.22       18.40     21.98 o
   1   1  11        0.27       13.03     29.85 o
   2   1  11       27.29       18.99      8.14 o
   3   1  11       58.84       53.50     13.03 o
   4   1  11      233.33      249.83     35.82 o
   5   1  11       18.77      -17.27     11.51 o
   6   1  11       10.77       15.57     24.15 o
   7   1  11        0.88        6.61     46.40 o
   8   1  11       77.29      112.98     68.38 o
   9   1  11        3.02       36.43     37.63 o
  10   1  11       81.15      364.16    109.63 o
 -12   2  11       20.42       59.70     81.95 o
 -11   2  11       64.83      179.64     49.39 o
 -10   2  11       48.71       45.44    171.50 o
  -9   2  11       79.24       50.66     28.36 o
  -8   2  11      132.57      177.84    122.38 o
  -7   2  11        4.27      -32.41    118.85 o
  -6   2  11      248.21      233.60     46.67 o
  -5   2  11      542.41      531.49    130.52 o
  -4   2  11       38.43       20.87     15.59 o
  -3   2  11      115.99       86.63     14.97 o
  -2   2  11       55.28       87.83     13.17 o
  -1   2  11      226.07      210.32     12.75 o
   0   2  11        6.09       10.85     16.28 o
   1   2  11      345.78      316.33     48.03 o
   2   2  11        0.01       20.42     37.99 o
   3   2  11      193.83      204.36     64.85 o
   4   2  11      248.67      265.61     16.82 o
   5   2  11      695.59      715.32     30.49 o
   6   2  11      198.25      227.94     21.79 o
   7   2  11        0.04       18.53     51.29 o
   8   2  11        0.14      -18.72     15.35 o
   9   2  11      102.43      151.02     27.44 o
  10   2  11        9.81        5.43     33.11 o
 -11   3  11       11.97      315.31     91.72 o
 -10   3  11      168.25      243.68     48.30 o
  -9   3  11       90.87       94.28     26.05 o
  -8   3  11      119.64      174.75     86.56 o
  -7   3  11      145.78      165.83     27.31 o
  -6   3  11       17.11      -21.71     40.70 o
  -5   3  11      117.14      231.16     21.28 o
  -4   3  11       59.21       70.89     15.35 o
  -3   3  11      148.04      145.01     32.56 o
  -2   3  11        0.19        2.99     29.58 o
  -1   3  11        4.11      -10.85      7.68 o
   1   3  11        0.10        6.79     37.99 o
   2   3  11       93.66      102.34     43.15 o
   3   3  11       95.54       93.07     10.09 o
   4   3  11       24.37       70.01     16.28 o
   5   3  11       45.33       73.07     14.95 o
   6   3  11      248.66      374.58     48.30 o
   7   3  11       56.53       64.44     16.82 o
   8   3  11      108.91       35.95     51.56 o
   9   3  11      141.92      103.49     81.13 o
  10   3  11      130.86      286.27     94.70 o
 -11   4  11       42.47      -16.22    157.11 o
 -10   4  11       10.67      -74.08     49.39 o
  -9   4  11      128.08      255.62     75.44 o
  -8   4  11       96.09       95.92     35.55 o
  -7   4  11      317.33      406.94     93.35 o
  -6   4  11       74.80       80.97     17.08 o
  -5   4  11        1.02       64.68     20.70 o
  -4   4  11       54.84       67.80     35.55 o
  -3   4  11       34.84       69.60     21.44 o
  -2   4  11      262.72      301.61     21.71 o
  -1   4  11       60.08      127.47     16.28 o
   1   4  11      409.88      482.89     13.14 o
   2   4  11      222.64      264.27     17.66 o
   3   4  11      171.24      216.80     29.31 o
   4   4  11        4.66      -10.39     32.83 o
   5   4  11        0.00        4.52     10.64 o
   6   4  11        0.70       52.37     18.45 o
   7   4  11        9.09       72.77     86.56 o
   8   4  11      164.63      178.89     35.00 o
   9   4  11       45.05       65.67     37.99 o
  10   4  11       22.43      -48.03     32.02 o
 -11   5  11       18.42       65.42     67.57 o
 -10   5  11       61.09       96.20     59.70 o
  -9   5  11      104.78      232.28     42.87 o
  -8   5  11       23.37       55.56     32.84 o
  -7   5  11       96.17       46.35     26.86 o
  -6   5  11        0.02       46.85     29.58 o
  -5   5  11        6.16      -47.44     37.72 o
  -4   5  11        3.03       -6.98     13.03 o
  -3   5  11        4.28       30.12     11.51 o
  -2   5  11        1.14       13.57     11.51 o
  -1   5  11      143.56      128.24     21.44 o
   1   5  11      171.78      177.50      9.51 o
   2   5  11       83.87       48.24     32.29 o
   3   5  11      108.59      134.31     70.28 o
   4   5  11      105.18       71.83     43.42 o
   5   5  11        4.70       17.09     14.30 o
   6   5  11       13.76      -17.59     17.08 o
   7   5  11       96.85      150.76     30.39 o
   8   5  11       12.86      -65.67     43.96 o
   9   5  11        0.21      -32.83     21.89 o
  10   5  11      153.28      164.42    195.10 o
 -10   6  11        5.07      -34.52     23.02 o
  -9   6  11      123.37      175.52     48.03 o
  -8   6  11        1.78      -28.78     19.19 o
  -7   6  11      540.33      458.74     59.70 o
  -6   6  11      161.61      174.98     27.25 o
  -5   6  11       34.37       24.15     51.29 o
  -4   6  11        0.32       17.58     32.56 o
  -3   6  11       16.62        2.94     29.58 o
  -2   6  11       28.52       98.36     16.81 o
  -1   6  11       86.75       36.36      9.03 o
   0   6  11        0.77       13.57     10.64 o
   1   6  11       75.72       82.07     13.30 o
   2   6  11        0.91       56.09     19.27 o
   3   6  11        4.67       31.69      9.03 o
   4   6  11        8.12      -18.72     24.15 o
   5   6  11      232.51      248.27     20.99 o
   6   6  11      101.93      100.53     21.98 o
   7   6  11       36.23       68.25     27.41 o
   8   6  11      109.28      114.86     35.28 o
   9   6  11      180.89       77.99    119.40 o
  10   6  11        8.79      -18.37     24.72 o
 -10   7  11       28.21       -7.26     35.28 o
  -9   7  11        8.37      156.28    208.40 o
  -8   7  11        3.08       42.47     28.26 o
  -7   7  11       29.78      123.94     97.14 o
  -6   7  11       32.34      -18.73     17.21 o
  -5   7  11       61.73       86.77     24.15 o
  -4   7  11       92.46      152.11     52.10 o
  -3   7  11        2.75       16.84     40.70 o
  -2   7  11        5.03       -2.61     16.28 o
  -1   7  11      127.22      129.28     15.00 o
   1   7  11        2.45       29.64     19.27 o
   2   7  11       95.50       98.04     59.70 o
   3   7  11       67.62       31.67     51.29 o
   4   7  11        3.19       10.85     13.30 o
   5   7  11       13.83      -30.84     21.44 o
   6   7  11       51.03      128.79     29.58 o
   7   7  11       94.54      171.25     45.86 o
   8   7  11       33.72       92.71    102.57 o
   9   7  11       22.26       36.54     28.59 o
  10   7  11        0.18       44.77     73.27 o
 -10   8  11        0.11      -11.57     45.86 o
  -8   8  11        0.06      166.16     59.16 o
  -7   8  11       38.73      -35.97     83.85 o
  -6   8  11        0.45       29.21     81.13 o
  -5   8  11      203.65      219.99    114.51 o
  -4   8  11       47.39       74.24     16.95 o
  -3   8  11      146.52      142.80     23.72 o
  -2   8  11      113.41      108.71     37.99 o
  -1   8  11      126.22      201.95     34.46 o
   0   8  11       44.92       16.28     10.85 o
   1   8  11      209.31      221.43     15.20 o
   2   8  11       11.17       18.19     51.29 o
   3   8  11       23.70       33.04     13.96 o
   4   8  11       99.96      125.46     24.42 o
   5   8  11      205.07      251.01     65.13 o
   6   8  11      108.73       66.59     27.41 o
   7   8  11       68.14      -23.29     35.55 o
   8   8  11        0.80      -21.26     14.17 o
   9   8  11      150.27       73.31     41.49 o
  -9   9  11        2.92       10.85     43.42 o
  -8   9  11       31.64       30.31     28.65 o
  -7   9  11       16.29       33.68    103.39 o
  -6   9  11      313.89      269.40    102.84 o
  -5   9  11        1.72       15.93     76.25 o
  -4   9  11      161.64      130.25     27.14 o
  -3   9  11       31.30       36.22     24.42 o
  -2   9  11       10.52        5.43     10.85 o
  -1   9  11      121.81      123.31     14.61 o
   0   9  11        2.22        3.59     24.66 o
   1   9  11       41.75       42.87     43.42 o
   2   9  11        4.89       10.85      9.71 o
   3   9  11        6.38       -4.94     54.00 o
   4   9  11      146.34      182.28     24.96 o
   5   9  11       16.34       49.54     18.78 o
   6   9  11      713.25      854.87     45.33 o
   7   9  11       13.50      -21.75     40.70 o
   8   9  11      110.01       38.64     81.41 o
   9   9  11       75.02       62.41     35.28 o
  -9  10  11        0.47      221.43     76.52 o
  -7  10  11       73.49      114.41     37.41 o
  -6  10  11      137.79      118.85     59.70 o
  -5  10  11      159.63       52.27     35.00 o
  -4  10  11        8.82       42.87     43.42 o
  -3  10  11       45.51      -16.28     33.11 o
  -2  10  11       18.15      -15.08     16.95 o
  -1  10  11       25.10       32.78     24.42 o
   1  10  11       67.94       30.36     37.72 o
   2  10  11       34.98       47.68     14.51 o
   3  10  11      404.55      395.41     47.22 o
   4  10  11       84.78       65.67     21.71 o
   5  10  11       30.80      129.88     78.15 o
   6  10  11       40.66       51.01     18.06 o
   7  10  11      293.61      400.79    200.26 o
   8  10  11       41.59       21.23     75.44 o
  -8  11  11       50.84      227.94     82.49 o
  -7  11  11       35.99       88.84     91.99 o
  -6  11  11        9.33      -48.84     54.81 o
  -5  11  11       48.18      -27.14     27.14 o
  -4  11  11       52.39       51.05     81.41 o
  -3  11  11       45.69        6.10     48.57 o
  -2  11  11       87.23       99.40     27.00 o
  -1  11  11        0.20       50.75     59.70 o
   0  11  11       12.81      -32.16     21.44 o
   1  11  11       99.69      127.84     67.84 o
   2  11  11      167.48      150.06    121.57 o
   3  11  11       32.05      -11.89     32.56 o
   4  11  11      223.71      308.18    119.94 o
   5  11  11        1.58       33.88     26.05 o
   6  11  11       14.86      -44.37     29.58 o
   7  11  11       82.23       32.02     64.58 o
   8  11  11      205.79      295.85    190.49 o
  -8  12  11       24.22      183.98     75.98 o
  -7  12  11       53.37     -106.64     71.09 o
  -6  12  11       85.45       42.87     54.27 o
  -5  12  11       56.07       35.18     26.67 o
  -4  12  11       33.35      145.99     48.30 o
  -3  12  11      172.62      361.07     42.40 o
  -2  12  11        3.79        3.00     34.16 o
  -1  12  11        2.38       44.13     51.29 o
   0  12  11       23.98      -12.94     29.85 o
   1  12  11        4.49      117.26    130.79 o
   2  12  11        0.70      -33.12     22.08 o
   3  12  11      396.29      394.70     83.58 o
   4  12  11        2.86      -56.28     40.21 o
   5  12  11       75.64      103.11     53.73 o
   6  12  11       72.18       39.81     65.13 o
  -7  13  11       57.14      210.57     74.89 o
  -6  13  11       96.41      -21.71     54.27 o
  -5  13  11        4.21       65.67     54.81 o
  -4  13  11       62.18      148.08     27.40 o
  -3  13  11       16.32       20.47     20.85 o
  -2  13  11       20.09      110.73     28.27 o
  -1  13  11       10.65       50.79     26.86 o
   0  13  11       28.31       32.83     19.19 o
   2  13  11        0.29       59.70     54.81 o
   3  13  11       37.57      155.41     44.22 o
   4  13  11      376.68      560.01     67.49 o
   5  13  11        0.00      -48.56     32.37 o
   6  13  11      244.78      210.62     48.70 o
   7  13  11       40.84       59.70     43.42 o
  -7  14  11        5.56      125.37     75.98 o
  -6  14  11       33.60       -5.90     75.98 o
  -5  14  11       57.32      -54.27     65.13 o
  -4  14  11        0.23       62.76     32.51 o
  -3  14  11        8.06       56.21     73.54 o
  -2  14  11        3.58       38.53     32.56 o
  -1  14  11       56.72       22.62     38.26 o
   0  14  11       20.95       38.53     38.53 o
   1  14  11       44.18       66.08    122.38 o
   2  14  11        0.08      -16.28     37.99 o
   3  14  11        8.69       61.75     57.26 o
   4  14  11        0.28      118.85     59.70 o
   5  14  11      141.00      168.24     59.16 o
  -5  15  11        3.77       -7.25     29.56 o
  -3  15  11       14.01      -10.85     32.56 o
  -2  15  11        9.87       44.74     36.22 o
   0  15  11        9.11       32.02     37.45 o
   1  15  11       11.28       16.28     33.11 o
   2  15  11       70.89       97.69     59.70 o
   5  15  11        8.34      108.00     42.87 o
  -5  16  11       33.58       75.44     38.53 o
  -4  16  11       28.21       27.14     37.99 o
  -3  16  11      101.72      232.28     53.73 o
  -2  16  11        0.05      260.50     80.86 o
  -1  16  11       29.47       39.30     29.57 o
   0  16  11       13.71      -82.22     54.81 o
   1  16  11        1.72      -21.71     37.45 o
   2  16  11        5.95      -61.98    151.42 o
   3  16  11       64.26       42.87     37.45 o
  -2  17  11       27.56      264.84     91.18 o
  -1  17  11        0.16      -14.11     37.99 o
   0  17  11        2.37      -25.65     78.15 o
 -10   0  12        0.76      -73.27     48.84 o
  -6   0  12     6888.04     7053.04    210.57 o
  -4   0  12     2174.42     2450.87     94.97 o
  -2   0  12     3643.33     3911.85    119.94 o
   0   0  12      594.23      591.01     28.76 o
   2   0  12       12.39      -23.61     15.74 o
   4   0  12       18.97       16.28     10.85 o
   6   0  12     1522.49     1276.45     47.22 o
   8   0  12      128.61      195.92     66.21 o
  10   0  12      775.40      580.16     71.09 o
 -12   1  12      424.87      608.92    112.88 o
 -11   1  12        0.11      156.84     64.58 o
 -10   1  12        1.59       20.26     32.56 o
  -9   1  12       79.53       54.27     59.70 o
  -7   1  12      446.55      484.74     47.22 o
  -6   1  12       81.85      218.73     81.95 o
  -5   1  12     1040.15     1212.07     50.82 o
  -4   1  12       25.81      103.10     18.99 o
  -3   1  12       19.93       95.21     19.42 o
  -2   1  12      259.24      171.60     16.56 o
  -1   1  12     6190.82     6752.90    151.69 o
   0   1  12     2945.60     3291.07    109.36 o
   1   1  12     8515.88     8477.20    142.87 o
   2   1  12     1204.92     1279.29     50.47 o
   3   1  12      300.96      410.23     62.41 o
   4   1  12     1082.49     1141.81    101.49 o
   5   1  12       91.91      105.56     51.29 o
   6   1  12      325.43      375.04     29.44 o
   7   1  12      108.31      160.72     21.98 o
   8   1  12      874.78     1006.38     51.29 o
   9   1  12     1395.01     1450.43     84.08 o
  10   1  12      192.19      410.01    101.49 o
 -11   2  12      240.25      462.93    113.97 o
 -10   2  12      243.70      265.51    176.65 o
  -9   2  12      893.05      920.98     75.98 o
  -8   2  12        9.22        0.00     19.57 o
  -7   2  12     2347.52     2782.47     91.54 o
  -6   2  12     1120.88     1068.60     97.69 o
  -5   2  12     7925.79     8172.78    168.66 o
  -4   2  12     3141.36     3092.94     78.18 o
  -3   2  12      196.26      237.26     23.88 o
  -2   2  12     2056.48     2106.54     50.47 o
  -1   2  12     5983.55     6479.00    112.34 o
   0   2  12    35890.06    36686.62    830.89 o
   1   2  12      587.18      465.07     32.56 o
   2   2  12      639.13      733.75     23.66 o
   3   2  12     2846.51     2932.59    216.81 o
   4   2  12      279.01      257.45     12.90 o
   5   2  12     1760.05     1904.99     90.36 o
   6   2  12      768.33      654.55     56.98 o
   7   2  12      580.35      492.14    119.67 o
   8   2  12       48.32       65.35     45.86 o
   9   2  12      955.24      889.31    220.34 o
  10   2  12      193.19      245.94     40.76 o
 -11   3  12      951.39      727.81     83.73 o
 -10   3  12     1098.71     1163.57    125.91 o
  -9   3  12        4.31      -10.00     22.37 o
  -8   3  12      906.64      947.77     74.69 o
  -7   3  12      377.49      283.06     38.53 o
  -6   3  12      461.02      402.27    180.18 o
  -5   3  12     6938.83     6726.26    277.87 o
  -4   3  12      178.07      142.46     75.71 o
  -3   3  12     3417.35     3173.68     70.28 o
  -2   3  12     4180.40     4253.97     81.95 o
  -1   3  12     8038.68     7513.66    210.57 o
   0   3  12     1717.37     1367.54     57.80 o
   1   3  12     6478.98     5968.44    108.81 o
   2   3  12     2668.52     2917.31    196.46 o
   3   3  12       53.80       77.02     16.01 o
   4   3  12     1060.95     1097.08     76.52 o
   5   3  12     1396.77     1117.21    186.69 o
   6   3  12      509.27      516.93     28.26 o
   7   3  12      211.69      287.09     49.93 o
   8   3  12        1.06       92.26     54.00 o
   9   3  12      163.19       65.67     37.99 o
  10   3  12        0.30       42.87     48.30 o
 -11   4  12       78.77      226.71     65.67 o
  -9   4  12        4.24      -15.83     20.70 o
  -8   4  12      283.74      532.06    145.72 o
  -7   4  12     4809.82     4873.21    406.49 o
  -6   4  12      588.33      566.03     55.36 o
  -5   4  12      881.25      714.17     31.16 o
  -4   4  12        6.54       18.72     15.35 o
  -3   4  12      459.28      359.09     30.12 o
  -2   4  12     2437.19     2599.78    194.02 o
  -1   4  12    18139.50    20574.90   1024.63 o
   0   4  12     4164.22     4313.29    102.08 o
   1   4  12     1944.11     1854.80     36.24 o
   2   4  12        0.57        6.51      5.27 o
   3   4  12     3596.41     3504.50     66.15 o
   4   4  12      780.36      857.86     73.81 o
   5   4  12        4.39       15.98     29.85 o
   6   4  12      512.79      438.19     40.97 o
   7   4  12     2854.63     2832.09     82.22 o
   8   4  12      100.95       35.55     30.12 o
   9   4  12       26.35      -21.71     32.02 o
  10   4  12        8.99      130.25     87.38 o
 -11   5  12      396.79      680.01    115.05 o
 -10   5  12       71.18      -74.08     49.39 o
  -9   5  12      311.65      213.03     34.03 o
  -8   5  12        3.54      -19.66     46.40 o
  -7   5  12      259.34      214.81     40.43 o
  -6   5  12      997.18      773.84     40.26 o
  -5   5  12      483.78      718.04     76.52 o
  -4   5  12      810.09      750.21     60.24 o
  -3   5  12     1623.42     1565.45    204.87 o
  -2   5  12        6.00       36.18     27.14 o
  -1   5  12     2611.27     2458.50     72.99 o
   0   5  12     9035.74    10092.29    163.46 o
   1   5  12      442.90      273.94     38.53 o
   2   5  12       12.31        0.00     38.38 o
   3   5  12      121.40      165.65     21.71 o
   4   5  12       35.10       42.45     13.89 o
   5   5  12     1477.45     1501.74     88.19 o
   6   5  12      353.08      433.58     26.60 o
   7   5  12       35.90       62.41     23.88 o
   8   5  12       82.48       38.53     32.56 o
   9   5  12      366.50      471.40     45.04 o
  10   5  12      412.91      125.37     66.21 o
 -11   6  12      240.15      413.54     86.83 o
 -10   6  12      353.74      384.24     92.26 o
  -9   6  12       12.01       46.83     57.26 o
  -8   6  12      194.56      203.07     28.12 o
  -7   6  12      815.92      926.46    126.99 o
  -6   6  12      364.90      296.10     40.97 o
  -5   6  12      520.61      419.53    177.19 o
  -4   6  12      488.27      297.89     43.42 o
  -3   6  12      250.07      251.22     54.00 o
  -2   6  12     2005.07     1989.46     53.58 o
  -1   6  12      257.95      398.36     18.18 o
   0   6  12       42.81       62.33      9.71 o
   1   6  12     2396.92     2370.68    170.95 o
   2   6  12     1112.77     1126.40     70.55 o
   3   6  12     1157.90     1147.62     38.19 o
   4   6  12      513.98      678.50     26.60 o
   5   6  12     2445.37     2586.59    139.20 o
   6   6  12      602.47      546.55     34.82 o
   7   6  12      697.79      577.63     39.02 o
   8   6  12        9.88      113.97     75.44 o
   9   6  12       89.42       79.44     25.77 o
  10   6  12        0.57       51.14    211.66 o
 -10   7  12      513.31      829.80     93.35 o
  -9   7  12      485.15      428.74     64.04 o
  -8   7  12      279.79      306.92     38.16 o
  -7   7  12        5.83      -34.52     23.01 o
  -6   7  12      111.11      155.38     35.28 o
  -5   7  12     1758.50     1744.98     54.43 o
  -4   7  12      994.25      829.80     32.58 o
  -3   7  12      200.48      243.16     22.37 o
  -2   7  12     4912.86     5250.41    212.47 o
  -1   7  12      148.48      249.99     18.99 o
   0   7  12     4423.41     4072.82    300.66 o
   1   7  12       52.06       37.58      9.03 o
   2   7  12     1765.62     1800.98     55.46 o
   3   7  12     2957.05     2892.34     64.35 o
   4   7  12      111.07       98.57     19.03 o
   5   7  12       86.85      124.28     24.96 o
   6   7  12      715.97      779.01     50.46 o
   7   7  12        4.55       31.61     48.57 o
   8   7  12     1265.13     1553.23    110.17 o
   9   7  12      164.79      191.71     41.00 o
 -10   8  12      232.80       97.69     37.99 o
  -9   8  12        0.30      -15.46     26.86 o
  -8   8  12      384.03      395.63     55.90 o
  -7   8  12      277.82      188.22    140.83 o
  -6   8  12     1022.46     1057.50     48.25 o
  -5   8  12      210.56      179.73     28.59 o
  -4   8  12      360.36      494.95     42.87 o
  -3   8  12      931.01      995.15     65.13 o
  -2   8  12     3589.57     3582.73    264.57 o
  -1   8  12      707.79      760.71     46.13 o
   0   8  12     5039.48     4957.79     69.37 o
   1   8  12      227.89      247.76     21.71 o
   2   8  12     6577.78     6341.26    152.23 o
   3   8  12     3690.05     4104.48    146.72 o
   4   8  12     3869.61     4266.93    101.43 o
   5   8  12      178.43      169.32     23.88 o
   6   8  12     2358.95     2289.55     67.57 o
   7   8  12       15.40      -47.16     65.13 o
   8   8  12       19.47      -40.95     51.29 o
   9   8  12       46.99       -1.55     26.05 o
  -9   9  12      237.77      347.33     87.92 o
  -8   9  12      758.72      753.15    296.05 o
  -7   9  12      138.34      145.37     39.94 o
  -6   9  12     1444.03     1378.39    124.01 o
  -5   9  12       71.27       37.99     23.30 o
  -4   9  12     7627.38     7338.67    186.92 o
  -3   9  12      422.49      427.26     31.15 o
  -2   9  12      536.09      569.92     32.83 o
  -1   9  12     2018.22     2051.73    178.55 o
   0   9  12     6951.89     7336.81    357.37 o
   1   9  12       13.36      -27.14     27.14 o
   2   9  12      363.35      339.07     89.55 o
   3   9  12     6048.67     5948.81    768.75 o
   4   9  12     1071.34     1090.04     86.56 o
   5   9  12     1193.59     1373.55    107.73 o
   6   9  12        0.21       27.03     91.99 o
   7   9  12      298.86      228.33     74.08 o
   8   9  12      582.93      456.42     91.18 o
   9   9  12        6.30       67.57     56.19 o
  -8  10  12      491.18      890.04    110.17 o
  -7  10  12     1128.44     1266.14    130.79 o
  -6  10  12      516.48      738.57     94.97 o
  -5  10  12       89.33       -5.35     48.57 o
  -4  10  12      697.23      456.42     69.47 o
  -3  10  12       22.15       -5.73     29.58 o
  -2  10  12      420.34      582.09     75.98 o
  -1  10  12     2597.99     2437.47     58.07 o
   0  10  12     1146.35     1167.60     43.53 o
   1  10  12     1164.97      973.11     92.26 o
   2  10  12    10126.14     9993.05    536.74 o
   3  10  12     4594.51     4879.44    191.03 o
   4  10  12     1150.20      902.15     37.54 o
   5  10  12      707.03      903.17     60.54 o
   6  10  12      285.01       93.76     84.12 o
   7  10  12       72.55       38.53     32.56 o
   8  10  12      345.21      361.11    124.01 o
  -5  11  12      510.05      628.98     54.49 o
  -4  11  12     1451.53     1633.99    286.01 o
  -3  11  12      110.67      139.81    106.37 o
  -2  11  12     3910.22     4086.40     88.41 o
  -1  11  12     2242.23     2295.24    167.15 o
   0  11  12      159.93      155.81     23.84 o
   1  11  12     1886.61     1964.03     66.15 o
   2  11  12      393.61      466.08    147.35 o
   3  11  12       21.60      181.60    105.83 o
   4  11  12      351.30      488.36     46.01 o
   5  11  12      112.00      123.41     43.69 o
   6  11  12      141.43      120.37     36.56 o
   7  11  12      156.78      367.00    258.60 o
   8  11  12      103.48      -41.36    105.56 o
  -8  12  12      135.14      227.94     86.83 o
  -6  12  12      195.50      331.05     96.60 o
  -5  12  12     1847.83     1892.54     96.87 o
  -4  12  12      134.16      130.66     52.10 o
  -3  12  12       28.03       76.32     70.28 o
  -2  12  12     1171.29     1128.85     50.66 o
  -1  12  12     1606.70     1532.18    259.69 o
   0  12  12      198.45      325.63     37.45 o
   1  12  12      126.46      276.02     46.94 o
   2  12  12       53.42      118.85     38.53 o
   3  12  12      196.18      124.67    105.56 o
   4  12  12      114.04      121.43     45.86 o
   5  12  12     1364.46     1450.69    261.04 o
   6  12  12       98.62       86.29     43.96 o
   7  12  12        4.56        0.00     54.27 o
  -7  13  12       18.70      -65.13     43.42 o
  -6  13  12     1328.78     1308.47    143.82 o
  -5  13  12      158.27       70.55     54.27 o
  -4  13  12      317.25      515.03     53.73 o
  -3  13  12     1218.17     1261.40    304.73 o
  -2  13  12      148.33       47.48     27.40 o
  -1  13  12       65.94       39.80     29.85 o
   0  13  12      223.07      155.74     78.42 o
   1  13  12      388.99      527.25    168.78 o
   2  13  12      529.16      701.96     69.47 o
   3  13  12      304.15      269.70     49.66 o
   4  13  12      206.32      227.78     57.80 o
   5  13  12       71.23       10.85     43.42 o
   6  13  12     1026.51     1133.18     99.32 o
  -7  14  12       57.84      -54.27     59.70 o
  -6  14  12      245.94      384.24     66.21 o
  -5  14  12       37.74       75.44     75.44 o
  -4  14  12      281.25      352.76     49.93 o
  -2  14  12      468.03      329.06     46.98 o
  -1  14  12     1798.34     1537.94     76.70 o
   0  14  12      266.59      239.33     47.76 o
   1  14  12      136.84      108.00     62.68 o
   2  14  12       44.78      -47.52     78.69 o
   3  14  12      277.51      393.39     84.66 o
   4  14  12       73.69      146.11     39.50 o
   5  14  12       20.53      -32.02     37.45 o
  -6  15  12        5.90       27.14     49.39 o
  -5  15  12      595.26      698.36     59.70 o
  -4  15  12       61.11      158.54     70.82 o
  -3  15  12      660.61      552.39    144.09 o
  -2  15  12      427.45      569.84     98.23 o
  -1  15  12      109.30       16.28     33.11 o
   0  15  12      147.28      156.15     42.07 o
   1  15  12      185.69      135.68     54.81 o
   2  15  12      542.80      499.47    239.33 o
   3  15  12       92.50       63.53     29.99 o
   4  15  12        0.52       38.53     54.81 o
   5  15  12      183.32      156.84     64.58 o
  -4  16  12      290.80      287.92     42.03 o
  -3  16  12        2.20        1.33     20.94 o
  -2  16  12      910.93      775.53     66.75 o
  -1  16  12        0.94      -60.24     40.16 o
   0  16  12       31.46       27.14     49.39 o
   1  16  12      208.98       54.27     70.55 o
   2  16  12      103.08      103.11     30.70 o
  -2  17  12      254.03      287.09     82.49 o
   0  17  12      183.10       53.45    103.39 o
   1  17  12      111.41       42.87     43.42 o
 -11   0  13        4.42       59.70     48.84 o
  -7   0  13       10.58       38.53     43.96 o
  -5   0  13      292.80      336.48     37.99 o
  -3   0  13        0.67      -16.28     27.68 o
  -1   0  13      262.46      291.98     32.56 o
   1   0  13       48.22       32.02     21.71 o
   3   0  13      579.98      598.07     39.62 o
   5   0  13       68.56       91.72     21.17 o
   7   0  13      230.32      140.56     38.53 o
   9   0  13       24.94      200.26     74.89 o
 -11   1  13       34.11      103.31     46.41 o
 -10   1  13       54.39      -14.12     73.27 o
  -9   1  13       13.14      -26.36     28.26 o
  -8   1  13       93.04      118.46    157.39 o
  -7   1  13        0.20       59.70     20.99 o
  -6   1  13       97.83       78.65     19.19 o
  -5   1  13      390.40      327.48     51.56 o
  -4   1  13      215.43      215.46    108.27 o
  -3   1  13       52.90        9.94     21.71 o
  -2   1  13       33.04       80.86      9.66 o
  -1   1  13        4.57      -16.28     32.56 o
   1   1  13      126.22      165.90     75.71 o
   2   1  13       11.99       45.68     65.40 o
   3   1  13      353.47      408.81     24.96 o
   4   1  13      228.53      242.10     16.42 o
   5   1  13      620.55      501.26     30.77 o
   6   1  13      122.72       87.33     43.42 o
   7   1  13        0.60      -41.30     32.83 o
   8   1  13       27.22       31.69     18.06 o
   9   1  13        9.81       21.41     62.41 o
  10   1  13        6.30       59.70     54.81 o
 -11   2  13       49.75       69.47    184.25 o
 -10   2  13       24.72      179.64     43.42 o
  -9   2  13        1.70      151.60     59.97 o
  -8   2  13       39.72       59.08     59.43 o
  -7   2  13       71.04       79.93     49.12 o
  -6   2  13      114.02      201.46     30.42 o
  -5   2  13       76.44      117.61     94.70 o
  -4   2  13       21.07       51.32     21.71 o
  -3   2  13      367.25      491.79     34.43 o
  -2   2  13        0.50        3.26     16.28 o
  -1   2  13      270.09      316.11     87.10 o
   1   2  13       11.38        4.17     15.59 o
   2   2  13        3.76       29.81     21.71 o
   3   2  13       16.99      -10.79     15.54 o
   4   2  13       18.09       21.71     11.51 o
   5   2  13      526.06      604.02     78.69 o
   6   2  13      174.83      297.75     46.67 o
   7   2  13       59.09       34.57     40.43 o
   8   2  13       29.02      -54.27     48.84 o
   9   2  13        0.77       46.67     70.82 o
  10   2  13      152.70       94.56    160.10 o
 -11   3  13       20.35      -98.50     65.67 o
 -10   3  13        5.08       -1.43     40.70 o
  -9   3  13        0.31       40.46     30.12 o
  -8   3  13        2.30      150.87     34.43 o
  -7   3  13       42.22       20.80     73.27 o
  -6   3  13       53.51       63.06     19.46 o
  -5   3  13       41.30       34.91     16.95 o
  -4   3  13        1.71      -10.85     18.99 o
  -3   3  13      299.35      315.76     40.16 o
  -2   3  13       97.68       71.66     10.09 o
  -1   3  13       13.43       18.09     10.85 o
   1   3  13       82.61       87.71     21.71 o
   2   3  13      248.11      236.05     25.51 o
   3   3  13       85.23       85.41     32.56 o
   4   3  13       15.91      -13.55      9.03 o
   5   3  13       12.20        5.70     32.83 o
   6   3  13        6.62       27.71     37.99 o
   7   3  13        9.24       91.51     35.55 o
   8   3  13        4.40       49.25     35.00 o
   9   3  13      205.72      243.77     56.98 o
  10   3  13        1.84      -31.39     92.26 o
 -11   4  13        2.07       27.86     67.57 o
 -10   4  13       59.25      -37.06     24.71 o
  -9   4  13        7.98       51.02     32.29 o
  -8   4  13        4.04       59.41     40.70 o
  -7   4  13        1.11       74.64     97.69 o
  -6   4  13        2.37      110.16     31.31 o
  -5   4  13        6.21      -19.36     12.90 o
  -4   4  13      487.46      540.97     39.35 o
  -3   4  13        1.75       33.83     32.56 o
  -2   4  13       31.71       29.64     19.27 o
  -1   4  13        2.47        4.52     10.64 o
   0   4  13       21.71       18.99      7.68 o
   1   4  13      679.03      696.61     23.61 o
   2   4  13       69.19       82.99     10.31 o
   3   4  13       28.01       38.46     29.58 o
   4   4  13      181.00      167.78     24.42 o
   5   4  13       12.78       21.71     27.14 o
   6   4  13      328.41      272.71     21.68 o
   7   4  13        1.57       20.47     20.85 o
   8   4  13       42.01       22.33     54.00 o
   9   4  13       79.40       32.47    105.83 o
  10   4  13      126.88      195.92     86.83 o
 -11   5  13       55.31       88.07     42.74 o
 -10   5  13       53.39      -30.63    105.83 o
  -9   5  13       95.95      162.80     53.73 o
  -8   5  13        9.36      -12.75     51.56 o
  -7   5  13       20.62       -3.36     48.84 o
  -6   5  13        0.37        1.34     21.71 o
  -5   5  13       26.04       32.95     89.00 o
  -4   5  13       10.31        3.62     37.99 o
  -3   5  13       92.99      189.90     97.42 o
  -2   5  13        0.36       13.61     11.70 o
  -1   5  13       81.91       41.68      9.71 o
   0   5  13        4.89        7.60     10.85 o
   1   5  13      589.77      623.28     27.09 o
   2   5  13      117.55      156.46     59.97 o
   3   5  13       99.85      127.81     18.99 o
   4   5  13       29.65       64.78     86.56 o
   5   5  13      146.06      220.29     22.34 o
   6   5  13       36.28       57.03     43.42 o
   7   5  13       85.15      100.46     37.99 o
   8   5  13       24.02       81.41     26.48 o
   9   5  13       82.47      295.59     59.97 o
  10   5  13        0.10       54.27     48.84 o
 -10   6  13        0.33        0.00     54.27 o
  -9   6  13       23.73      -22.68     61.87 o
  -8   6  13        9.65       -5.43     33.11 o
  -7   6  13        0.01       16.20     26.86 o
  -6   6  13       12.43       49.50     20.46 o
  -5   6  13       12.46       -6.98     13.03 o
  -4   6  13       35.21       14.62     70.28 o
  -3   6  13       16.02       16.28     10.85 o
  -2   6  13        3.12       10.01     13.14 o
  -1   6  13       41.05       61.48     26.86 o
   1   6  13      106.75      101.62     19.54 o
   2   6  13        3.11      -15.65     10.44 o
   3   6  13      189.04      264.31     20.70 o
   4   6  13      125.38       29.91     15.34 o
   5   6  13       22.53      108.34     27.05 o
   6   6  13        2.69      -36.30     48.57 o
   7   6  13       29.15      -11.02     19.38 o
   8   6  13       71.33       10.99     23.21 o
   9   6  13       17.06       11.26     37.99 o
 -10   7  13        0.24      126.33    100.67 o
  -9   7  13        1.29       48.75     28.65 o
  -8   7  13       72.50       12.78     72.99 o
  -7   7  13       19.72       10.47     37.45 o
  -6   7  13        1.39       44.34     54.00 o
  -5   7  13      113.51      171.41     43.42 o
  -4   7  13       61.72       28.75     17.08 o
  -3   7  13       42.37        1.81     43.42 o
  -2   7  13       58.80       72.20     15.69 o
  -1   7  13        2.59       -6.20     13.57 o
   0   7  13        3.01       16.37     11.70 o
   1   7  13       44.32       52.25     27.14 o
   2   7  13      162.14      146.11     70.82 o
   3   7  13      120.18      203.75     23.02 o
   4   7  13       38.31       92.90     54.27 o
   5   7  13      112.96      121.00     46.13 o
   6   7  13       11.12      130.34    103.11 o
   7   7  13       59.88       71.52     35.55 o
   8   7  13        0.75       25.86     28.34 o
  -9   8  13       80.38        4.15     92.53 o
  -8   8  13       13.73       54.55    141.38 o
  -7   8  13       14.16       61.44     27.58 o
  -6   8  13       63.69       23.14     67.84 o
  -5   8  13       42.70       41.61     46.13 o
  -4   8  13       47.60       65.75     23.01 o
  -3   8  13       42.17       22.87     20.16 o
  -2   8  13        5.96       46.68     64.85 o
  -1   8  13       36.03      -11.39     13.57 o
   0   8  13       11.10       10.85     10.85 o
   1   8  13        0.11        5.43     17.08 o
   2   8  13       32.31       47.76     11.13 o
   3   8  13       80.27       58.51     70.28 o
   4   8  13       40.60        4.78     97.14 o
   5   8  13       41.81      141.75     26.05 o
   6   8  13      118.25      108.42     97.96 o
   7   8  13        1.00        8.41     51.29 o
   8   8  13      267.85      243.68     48.30 o
   9   8  13        0.02       -5.69     68.11 o
 -10   9  13        3.88      -54.27     59.70 o
  -9   9  13        1.91       19.10     32.56 o
  -8   9  13        2.13      239.33     75.44 o
  -7   9  13        1.24      -49.25     32.84 o
  -6   9  13      255.82      494.95     91.72 o
  -5   9  13        8.06       -4.09     52.10 o
  -4   9  13       20.92       35.50     24.57 o
  -3   9  13       65.34      108.00     32.02 o
  -2   9  13       19.26      -16.28     10.85 o
  -1   9  13       10.44       25.58     10.08 o
   1   9  13        0.84        0.00     54.27 o
   2   9  13        0.27      -10.85      7.68 o
   3   9  13        0.78      -10.67     24.42 o
   4   9  13      328.26      317.67     27.23 o
   5   9  13       56.71       55.81     20.18 o
   6   9  13        0.89       62.95     21.23 o
   7   9  13       97.88      189.13     51.29 o
   8   9  13       25.35      -71.32     72.99 o
  -8  10  13        3.22      135.68     65.13 o
  -7  10  13      152.77      125.37     49.39 o
  -6  10  13        1.47       54.27     48.84 o
  -5  10  13      144.08      135.68     49.12 o
  -4  10  13        0.53       59.45     56.98 o
  -3  10  13       33.15       51.78     26.86 o
  -2  10  13      104.99      118.31     78.69 o
  -1  10  13        2.83       83.93     23.72 o
   0  10  13        5.41        6.99     75.44 o
   1  10  13       61.22       91.11     78.42 o
   2  10  13      230.84      260.00     37.94 o
   3  10  13       26.41        5.43     27.41 o
   4  10  13       10.67      189.92     73.54 o
   5  10  13      239.22      234.78     29.11 o
   6  10  13        0.01       89.75    122.38 o
   7  10  13       23.91       10.85     27.14 o
   8  10  13       71.33      -25.19     32.56 o
  -8  11  13       39.94       97.69     53.73 o
  -7  11  13        4.97      -27.14     65.67 o
  -6  11  13       26.57       32.02     54.27 o
  -5  11  13        0.77       -9.50     70.28 o
  -4  11  13       57.86      217.08     60.78 o
  -3  11  13      160.03      179.71     25.99 o
  -2  11  13       19.70      -18.99     40.70 o
  -1  11  13      147.28      122.39     20.94 o
   0  11  13       49.11       27.14     21.71 o
   1  11  13       88.97      115.89     24.42 o
   2  11  13      263.03      116.43     27.05 o
   3  11  13      111.50       80.60     38.84 o
   4  11  13       31.96       16.76     35.28 o
   5  11  13        4.43      -70.55     59.16 o
   6  11  13        4.64       16.77    130.25 o
   7  11  13       16.26      -10.85     37.99 o
  -6  12  13       65.44      108.00     59.70 o
  -5  12  13       46.36      140.56     59.16 o
  -4  12  13        0.17       28.14     24.01 o
  -3  12  13       66.99       47.52    125.09 o
  -2  12  13       14.92       36.39     27.00 o
  -1  12  13       19.03      139.59    138.12 o
   0  12  13       16.17      -37.72     43.15 o
   1  12  13       13.11       21.71     20.59 o
   2  12  13       89.72      144.68     40.97 o
   3  12  13      184.23      309.64     85.21 o
   4  12  13      218.48      149.90     56.98 o
   5  12  13        1.80       -5.43     33.11 o
   6  12  13       22.37       75.44     70.55 o
  -6  13  13       33.84      203.16     43.02 o
  -5  13  13       16.34      -54.27     54.27 o
  -4  13  13       34.63        4.00     56.71 o
  -3  13  13       27.64       32.34     64.85 o
  -2  13  13       18.02       46.54     56.98 o
  -1  13  13       97.14      103.73     31.02 o
   0  13  13       10.53      221.43     80.86 o
   1  13  13        1.79      -35.83     62.41 o
   2  13  13        6.78       63.73     56.98 o
   4  13  13       60.62      206.23     59.16 o
   5  13  13      109.05       21.14     43.14 o
   6  13  13        0.73       19.15     64.58 o
  -5  14  13        5.46      -16.94     36.08 o
  -4  14  13        1.08      -36.86     24.57 o
  -3  14  13        4.65       82.23     94.97 o
  -2  14  13       82.85      129.22    100.40 o
  -1  14  13        6.07        4.93     26.86 o
   0  14  13        2.15        4.73     24.42 o
   1  14  13       10.91      130.24     70.01 o
   2  14  13       67.57      108.00     59.70 o
   3  14  13        0.45      -33.92     27.92 o
   4  14  13        2.42       31.90     89.28 o
   5  14  13        0.02      108.00     74.89 o
  -3  15  13       27.90      -17.99     51.29 o
  -2  15  13        0.18      -37.62     25.08 o
  -1  15  13       63.10      239.33     43.42 o
   0  15  13       27.46       75.44     32.02 o
   1  15  13        2.27       -6.26     28.59 o
   2  15  13       81.94      204.58    176.38 o
   3  15  13      119.50      147.87     45.96 o
   4  15  13        0.68       27.14     54.81 o
  -4  16  13       40.68       -5.43     43.96 o
  -3  16  13        2.68      -65.13     43.42 o
  -2  16  13        7.25       48.84     43.42 o
  -1  16  13       14.96       54.27     59.70 o
   0  16  13        0.04       34.43     56.98 o
   1  16  13        1.60      -17.10     25.77 o
   2  16  13       48.92      212.98     57.53 o
   3  16  13        0.04       91.72     53.73 o
 -10   0  14      107.57      -21.71     32.02 o
  -8   0  14     1546.26     1478.88     90.63 o
  -6   0  14     4694.03     4939.19    165.53 o
  -4   0  14       69.06        5.43     33.11 o
  -2   0  14      526.35      715.29     47.22 o
   0   0  14     3018.41     2086.17    100.94 o
   2   0  14     4430.06     4023.10    102.57 o
   4   0  14      160.85      145.99     21.17 o
   6   0  14      140.47      125.37     26.59 o
   8   0  14      160.77      341.91     54.27 o
  10   0  14      907.68     1168.45    110.71 o
 -11   1  14      182.28      344.60     84.93 o
 -10   1  14       25.82      156.17     41.64 o
  -9   1  14       61.65       53.41    129.98 o
  -8   1  14      495.04      668.62     79.78 o
  -7   1  14      653.61      626.07    117.23 o
  -6   1  14      837.93     1162.13    139.75 o
  -5   1  14        0.06       21.49     23.88 o
  -4   1  14     2683.85     2607.70     71.57 o
  -3   1  14      642.00      582.10     35.55 o
  -2   1  14     1749.53     1536.52     34.09 o
  -1   1  14     5852.28     6604.49    130.96 o
   0   1  14    15594.65    15671.37    528.60 o
   1   1  14      383.98      365.92     24.48 o
   2   1  14     1769.60     1430.72     45.51 o
   3   1  14       45.19      126.19     24.42 o
   4   1  14      738.74      746.85     88.73 o
   5   1  14      235.33      294.06     92.53 o
   6   1  14     1340.61     1159.83    157.66 o
   7   1  14     2278.28     2341.68     64.74 o
   8   1  14     1165.71     1243.56    134.05 o
   9   1  14     1141.81     1201.39    173.94 o
  10   1  14      223.56       56.30     48.79 o
 -11   2  14       81.70      170.86     94.43 o
 -10   2  14        2.19      101.92    127.27 o
  -9   2  14      493.41      563.10     78.15 o
  -8   2  14      637.65      648.16     65.40 o
  -7   2  14     1479.03     1505.32     65.45 o
  -6   2  14     3043.26     3602.43     90.45 o
  -5   2  14     2632.78     2610.16    342.72 o
  -4   2  14       15.42       30.24     18.85 o
  -3   2  14     3062.63     3098.88    110.71 o
  -2   2  14     1122.69     1210.59     54.27 o
  -1   2  14     3855.28     4017.38    126.45 o
   0   2  14     3909.71     4449.69    178.01 o
   1   2  14      324.78      232.90     43.96 o
   2   2  14     7785.05     9031.96    339.46 o
   3   2  14     5629.48     5961.33    228.48 o
   4   2  14       44.85       30.07      9.03 o
   5   2  14      192.06      176.32     21.98 o
   6   2  14      154.18      228.84     62.14 o
   7   2  14       39.17       16.28     17.34 o
   8   2  14        1.13      -12.82     17.08 o
   9   2  14      115.20       41.12     39.95 o
  10   2  14       52.54       10.85     43.42 o
 -11   3  14      340.30      684.92    323.18 o
 -10   3  14      139.39       86.32    100.13 o
  -9   3  14      418.34      258.81     29.56 o
  -8   3  14      273.93      234.10     39.86 o
  -7   3  14        1.46       48.08     37.72 o
  -6   3  14      642.37      686.00     40.97 o
  -5   3  14     4526.06     4629.44    145.17 o
  -4   3  14       43.17       18.99     11.51 o
  -3   3  14     1477.29     1173.79    139.75 o
  -2   3  14      750.08      814.93    100.13 o
  -1   3  14     3918.50     3463.67    194.83 o
   0   3  14     2748.50     2732.36     62.42 o
   1   3  14     2061.34     2118.48    196.73 o
   2   3  14      316.87      277.05     74.35 o
   3   3  14     2660.93     2796.36     67.41 o
   4   3  14      464.00      298.11     46.94 o
   5   3  14     5645.31     5714.06    167.15 o
   6   3  14      693.44      716.30    129.71 o
   7   3  14       30.69       54.56     70.55 o
   8   3  14       14.89       -3.10     94.43 o
   9   3  14     1657.30     1900.25    247.20 o
  10   3  14        6.85       27.14     65.67 o
 -11   4  14        8.56       42.87     37.45 o
 -10   4  14      205.66      -21.12     36.69 o
  -9   4  14     1213.63     1087.99     85.75 o
  -8   4  14        1.94       47.61     29.59 o
  -7   4  14     2001.88     2255.27    149.79 o
  -6   4  14        0.09       -8.16     27.05 o
  -5   4  14     1428.31     1293.66     47.37 o
  -4   4  14      417.70      467.67     32.02 o
  -3   4  14     1934.29     1773.48     40.32 o
  -2   4  14      304.29      373.23     20.18 o
  -1   4  14      562.79      675.19     21.25 o
   0   4  14     2209.10     2318.19    155.21 o
   1   4  14     8960.94     9153.35    128.32 o
   2   4  14      185.26      282.62     57.53 o
   3   4  14       35.72       92.27     29.58 o
   4   4  14        1.84        3.75     21.44 o
   5   4  14     3841.56     3637.90     75.44 o
   6   4  14      926.76      901.28     50.47 o
   7   4  14     1727.40     1529.15    166.88 o
   8   4  14        0.02       42.64     35.00 o
   9   4  14      219.62      242.30    176.11 o
 -11   5  14      400.78      313.98    173.40 o
 -10   5  14       16.79       52.19     29.01 o
  -9   5  14        0.45      -29.05     94.43 o
  -8   5  14      213.40      328.68     35.76 o
  -6   5  14       44.15      -18.26     40.97 o
  -5   5  14     5175.25     5021.68    135.68 o
  -4   5  14     1427.75     1565.12     46.67 o
  -3   5  14       56.56      111.68     75.71 o
  -2   5  14     1386.71     1517.27    212.20 o
  -1   5  14     1194.11     1305.84     59.43 o
   0   5  14       61.75      107.47     13.57 o
   1   5  14     2678.22     2672.00     72.72 o
   2   5  14      651.37      852.75     48.65 o
   3   5  14      416.87      372.03     22.37 o
   4   5  14       19.17       -6.03     33.90 o
   5   5  14       59.65       59.91     48.57 o
   6   5  14       36.77        1.88     48.84 o
   7   5  14      436.84      621.99     68.92 o
   8   5  14       22.85      111.88     33.45 o
   9   5  14      428.49      917.14     78.58 o
 -10   6  14        1.07       32.02     43.42 o
  -9   6  14       95.59      -13.30     67.57 o
  -8   6  14     1570.37     1546.39     89.82 o
  -7   6  14      530.92      514.91    113.15 o
  -6   6  14     1256.69     1414.51     58.51 o
  -5   6  14     1254.12     1207.09    223.32 o
  -4   6  14      979.54      919.00     41.06 o
  -3   6  14       28.83       17.49     35.28 o
  -2   6  14       43.67      133.96     18.27 o
  -1   6  14      625.13      585.35     29.80 o
   0   6  14       68.80        0.66     35.28 o
   1   6  14     1962.29     2010.48     49.66 o
   2   6  14      534.50      637.33    142.19 o
   3   6  14     1049.96     1093.54     46.67 o
   4   6  14     1470.89     1459.95    150.60 o
   5   6  14      127.19      213.83     20.47 o
   6   6  14     3573.86     3426.33    111.53 o
   7   6  14       98.74      182.62     52.10 o
   8   6  14       54.34      103.97     56.98 o
   9   6  14       73.74      -33.26     78.69 o
 -10   7  14        0.14      -14.62     41.55 o
  -9   7  14       91.55       88.13     70.55 o
  -8   7  14        7.37      227.28    111.26 o
  -7   7  14      240.06      303.31     38.80 o
  -6   7  14       43.25      157.55    103.11 o
  -5   7  14     1100.66     1036.30    213.28 o
  -4   7  14      634.39      667.45     79.78 o
  -3   7  14     1061.37     1183.65     55.13 o
  -2   7  14     1884.01     1632.30    261.86 o
  -1   7  14      104.92       79.49     29.58 o
   0   7  14        0.15       -8.29     16.07 o
   1   7  14      385.06      433.20     32.17 o
   2   7  14      990.61      996.90     31.02 o
   3   7  14       50.23      127.62     51.29 o
   4   7  14       51.69       27.77     78.69 o
   5   7  14      173.96      183.15     31.31 o
   6   7  14        2.25      101.49     36.12 o
   7   7  14      604.10      541.86    130.79 o
   8   7  14      675.13      732.73     56.54 o
   9   7  14       78.99      135.68     65.13 o
 -10   8  14       80.88      -56.98     37.99 o
  -8   8  14      708.82      902.02    105.56 o
  -7   8  14        4.33       -7.60     18.06 o
  -6   8  14      572.15      732.06    140.56 o
  -5   8  14     1241.49     1256.78     67.84 o
  -4   8  14        7.31       16.28     22.25 o
  -3   8  14      569.98      613.98     73.81 o
  -2   8  14     5189.96     5020.60    294.96 o
  -1   8  14     3318.63     3118.60    135.13 o
   0   8  14      316.42      393.47     19.53 o
   1   8  14      675.54      668.16     53.19 o
   2   8  14     8445.82     7826.53    156.01 o
   3   8  14       81.09       50.20     68.11 o
   4   8  14     4930.19     5268.30    139.20 o
   5   8  14     2471.58     2562.23    218.17 o
   6   8  14      552.62      544.55     39.55 o
   7   8  14       44.12      -33.27     24.72 o
   8   8  14       81.58       86.29     54.81 o
   9   8  14       28.39      108.49     42.15 o
  -9   9  14       11.09      -86.22     92.26 o
  -8   9  14       62.44        9.28     51.29 o
  -7   9  14      171.06      227.94     75.44 o
  -6   9  14     3225.98     3200.41    303.37 o
  -5   9  14      378.59      314.69    119.94 o
  -4   9  14     1834.23     1433.84    105.83 o
  -3   9  14      210.72      241.55     62.41 o
  -2   9  14     1802.85     1870.17     63.50 o
  -1   9  14      357.03      422.59     22.52 o
   0   9  14     2349.34     2408.59     68.82 o
   1   9  14      611.50      693.86     40.76 o
   2   9  14      509.08      548.57     28.37 o
   3   9  14      133.50       68.36     24.42 o
   4   9  14      815.98      875.43     52.33 o
   5   9  14     2183.17     2500.15    111.26 o
   6   9  14        8.95       21.71     25.65 o
   7   9  14        7.31      -16.28     34.92 o
   8   9  14      564.84      754.91    101.49 o
  -8  10  14        7.46      151.42     70.55 o
  -7  10  14      196.12       97.69     49.39 o
  -6  10  14       47.14       38.53     38.53 o
  -5  10  14       16.14      -32.56     21.71 o
  -4  10  14      110.43      113.97     48.84 o
  -3  10  14     1931.52     1782.43    234.18 o
  -2  10  14      215.76      234.85     27.84 o
  -1  10  14       44.17      131.75     46.40 o
   0  10  14     5017.32     4768.60    217.90 o
   1  10  14     4755.38     4930.30    165.25 o
   2  10  14     1733.85     1799.00     51.75 o
   3  10  14      999.88     1108.83    126.45 o
   4  10  14     1054.77     1133.00     51.56 o
   5  10  14     1333.39     1281.67    291.98 o
   6  10  14      929.40     1099.87    115.05 o
   7  10  14      190.13      151.23     62.68 o
   8  10  14        3.87        5.43     43.96 o
  -9  11  14       25.07       32.02     43.42 o
  -8  11  14        1.79      -80.59     53.73 o
  -5  11  14      101.72      209.32     41.94 o
  -4  11  14     4008.18     4135.96    125.18 o
  -3  11  14     1575.92     1966.78    104.74 o
  -2  11  14     2168.54     2331.19    145.99 o
  -1  11  14     6445.88     6178.79    122.11 o
   0  11  14      119.48      114.51     48.84 o
   1  11  14      606.57      401.60     49.93 o
   2  11  14        0.03       38.53     49.39 o
   3  11  14        4.22        5.06     35.22 o
   4  11  14       16.03       73.27     30.70 o
   5  11  14      355.37      518.32     53.10 o
   6  11  14      139.56      248.56     65.13 o
   7  11  14      494.78      421.13     57.88 o
  -8  12  14        8.22      -73.27     48.84 o
  -5  12  14     1016.80      973.19    160.10 o
  -4  12  14      134.23      197.11     45.86 o
  -3  12  14       15.74       48.84     37.99 o
  -2  12  14     1018.17     1162.24    167.43 o
  -1  12  14       85.60       53.98     62.14 o
   0  12  14       22.70       36.30     35.00 o
   1  12  14       12.09      119.47     86.83 o
   2  12  14      359.64      359.32    147.07 o
   3  12  14     3230.34     3242.69    142.73 o
   4  12  14       46.40        5.87    141.10 o
   5  12  14      498.02      491.87    114.24 o
   6  12  14        6.86       10.85     32.56 o
  -7  13  14       38.99       59.70     65.13 o
  -6  13  14      296.47      140.56     64.58 o
  -5  13  14       37.99      140.37     53.73 o
  -4  13  14      104.95       38.53     43.96 o
  -3  13  14     1063.72     1150.44     82.68 o
  -2  13  14      855.30     1027.77    195.92 o
  -1  13  14      147.26      197.70     78.69 o
   0  13  14      542.46      521.54     64.04 o
   1  13  14      423.89      462.93     60.24 o
   2  13  14     1323.60     1351.82    102.03 o
   3  13  14      212.62      147.29     57.26 o
   4  13  14       55.68       70.55     65.67 o
   5  13  14        0.57       11.48     87.10 o
   6  13  14      152.01      239.33     54.81 o
  -5  14  14        3.53      -32.02     37.45 o
  -4  14  14     1019.91      885.70     74.35 o
  -3  14  14     1681.66     1356.77    119.40 o
  -2  14  14      204.31      243.68     48.30 o
  -1  14  14      206.22      -75.44     53.73 o
   0  14  14      361.45      320.20     86.83 o
   1  14  14       90.65      146.14     42.40 o
   2  14  14       30.14       16.28     33.11 o
   3  14  14     1157.68      948.11     86.29 o
   4  14  14       75.90      -10.85     60.24 o
  -5  15  14      354.24      309.89     75.44 o
  -4  15  14      386.22      481.00     60.81 o
  -3  15  14       48.73       38.53     60.24 o
  -2  15  14      327.46      311.10     75.71 o
  -1  15  14       11.21      125.37     42.87 o
   0  15  14     1005.97      884.36     90.36 o
   1  15  14       86.45      173.67     48.30 o
   2  15  14       15.66       13.23     29.99 o
   3  15  14      291.08      381.51    136.22 o
   4  15  14      242.41      305.00     66.71 o
  -4  16  14       44.77      217.08     86.83 o
  -3  16  14       10.25      -10.80    124.55 o
  -2  16  14      318.50       90.45    103.11 o
   0  16  14      241.81       48.84     54.81 o
   1  16  14      297.72       42.87    102.57 o
   2  16  14      243.51      328.43     61.39 o
 -11   0  15       11.56       10.85     37.99 o
  -9   0  15       38.98       38.53     38.53 o
  -7   0  15      138.96      291.98     75.44 o
  -5   0  15       70.67       70.55     27.14 o
  -3   0  15       85.69      151.42     32.56 o
  -1   0  15        1.55      -32.02     21.71 o
   1   0  15        3.09        0.00     54.27 o
   3   0  15      781.67      775.53     45.04 o
   5   0  15       67.87       75.44     21.71 o
   7   0  15      176.52      168.24     32.56 o
   9   0  15        1.11      -38.53     65.67 o
 -11   1  15       59.79       65.67     59.70 o
 -10   1  15       19.50      -18.72     30.82 o
  -9   1  15        0.77      -36.41     24.27 o
  -8   1  15       42.28      103.11     53.73 o
  -7   1  15       31.66      -16.28     33.11 o
  -6   1  15      196.22      201.89     28.59 o
  -5   1  15       55.61       19.03     15.54 o
  -4   1  15       20.17       44.81     20.70 o
  -3   1  15      678.14      674.40     87.38 o
  -2   1  15        8.76       18.51     18.27 o
  -1   1  15      527.30      576.12    113.97 o
   1   1  15       13.09       91.22     78.96 o
   2   1  15        3.28        9.05     10.85 o
   3   1  15      195.75      148.91     18.45 o
   4   1  15      209.81      346.04     65.94 o
   5   1  15      817.98      800.20     29.36 o
   6   1  15       28.55        0.00     24.42 o
   7   1  15       19.22       70.55     32.02 o
   8   1  15       56.77      -22.35     35.28 o
   9   1  15      220.89      138.71     40.16 o
  10   1  15        1.75       42.12     54.27 o
 -11   2  15       10.50       57.78     81.41 o
 -10   2  15       68.29       13.31     70.28 o
  -9   2  15       29.70      -38.63     32.83 o
  -8   2  15       45.45      118.85     38.53 o
  -7   2  15       32.46      -10.31     26.86 o
  -6   2  15        0.23      -22.17     59.16 o
  -5   2  15       27.34       22.36     17.08 o
  -4   2  15       12.55       35.28     15.35 o
  -3   2  15       23.84       41.55     13.57 o
  -2   2  15       12.23       20.64     30.12 o
  -1   2  15       27.65       75.44     32.02 o
   0   2  15       40.26       42.87     21.17 o
   1   2  15       46.74      174.96     78.42 o
   2   2  15     1186.84     1231.37     73.54 o
   3   2  15       55.00       21.44     15.35 o
   4   2  15       62.45       51.98     12.74 o
   5   2  15      724.88      562.19    132.42 o
   6   2  15      111.37      183.67     74.08 o
   7   2  15       36.31        0.00     32.02 o
   8   2  15        8.18        3.80     53.73 o
   9   2  15        9.66      -16.28     43.42 o
  10   2  15        6.21       43.88     45.86 o
 -11   3  15       22.22      -11.37     67.57 o
 -10   3  15       35.44       92.27    130.79 o
  -9   3  15        2.02       -1.92    103.11 o
  -8   3  15        0.41      -44.77     29.85 o
  -7   3  15      130.21       68.06     72.99 o
  -6   3  15        1.46      -23.16     16.95 o
  -5   3  15       75.43       65.99     21.44 o
  -4   3  15       35.34       26.25     13.96 o
  -3   3  15       72.13       54.27     18.06 o
  -2   3  15      237.82      224.29     43.42 o
  -1   3  15       24.83       99.28     29.58 o
   0   3  15        2.40       54.27     21.71 o
   1   3  15      169.03      243.65     49.39 o
   2   3  15      299.38      350.00     24.21 o
   3   3  15      121.75       66.86     32.83 o
   4   3  15      220.39      165.65     68.38 o
   5   3  15      402.09      485.88     34.46 o
   6   3  15       49.83       23.16     16.95 o
   7   3  15      120.80       -2.10     64.85 o
   8   3  15       10.72      -42.87     54.27 o
   9   3  15       74.46      108.00     64.04 o
 -11   4  15       33.07      -36.05     35.28 o
 -10   4  15       42.23      -13.30     97.14 o
  -9   4  15       40.45       83.83    118.85 o
  -8   4  15       13.91       55.28     27.31 o
  -7   4  15        4.02      -22.25     40.43 o
  -6   4  15      332.75      360.46     41.39 o
  -5   4  15       35.74       93.87     20.46 o
  -4   4  15       13.72       18.96     24.15 o
  -3   4  15        0.07      -13.55      9.03 o
  -2   4  15       21.57       10.85     10.85 o
  -1   4  15       11.04       -9.09     10.43 o
   0   4  15        0.93      -21.71     16.28 o
   1   4  15        7.34       99.23     59.43 o
   2   4  15      379.27      316.45     19.03 o
   3   4  15       35.81       33.65     13.03 o
   4   4  15     1405.87     1381.87     75.98 o
   5   4  15        0.35       10.25     18.99 o
   6   4  15      201.80      223.17     34.54 o
   7   4  15       36.49       70.12     32.56 o
   8   4  15       12.38       23.93     28.26 o
 -10   5  15        0.74        5.43     43.96 o
  -9   5  15        1.12      -46.15     35.00 o
  -8   5  15        0.69       24.15     23.41 o
  -7   5  15       87.72       88.74     70.28 o
  -6   5  15       16.85       37.72     48.57 o
  -5   5  15      136.14      182.86     46.13 o
  -4   5  15      165.47      153.60     19.03 o
  -3   5  15        0.79      -27.23     18.15 o
  -2   5  15       17.55       21.29     34.16 o
  -1   5  15      366.63      273.02     62.14 o
   0   5  15        0.56       10.85     16.82 o
   1   5  15      442.01      452.19     58.88 o
   2   5  15       26.85       52.74     24.42 o
   3   5  15       60.64      116.08     24.15 o
   4   5  15        8.58       19.33     26.86 o
   5   5  15      238.32      253.22     23.95 o
   6   5  15        6.45       25.04     75.44 o
   7   5  15       14.75       -7.15     20.94 o
   8   5  15       29.16      135.68     54.81 o
   9   5  15       90.81      282.21     64.58 o
 -10   6  15       19.68      -40.70     27.14 o
  -9   6  15        7.56       11.03     49.12 o
  -8   6  15       55.68       41.49     43.15 o
  -7   6  15        1.84      -30.14     91.72 o
  -6   6  15        0.00      -19.46     56.71 o
  -5   6  15      145.69      108.27     43.15 o
  -4   6  15       10.27       16.28     48.84 o
  -3   6  15      138.27      105.51     19.54 o
  -2   6  15      199.54      138.80     46.40 o
  -1   6  15        6.33       14.87     32.83 o
   0   6  15       50.05       14.15      9.12 o
   1   6  15      104.74       92.96     11.32 o
   2   6  15      731.60      640.16     89.55 o
   3   6  15       55.52       48.63     18.06 o
   4   6  15      138.46      131.85     22.93 o
   5   6  15      182.21      385.84     54.54 o
   6   6  15       66.42       73.82     46.13 o
   7   6  15        7.48      181.21     61.60 o
   8   6  15       40.87      -66.53     47.85 o
 -10   7  15        0.02       80.86     54.27 o
  -9   7  15       17.19        0.00     52.10 o
  -8   7  15       16.82        7.58     21.71 o
  -7   7  15      103.11       95.51     56.98 o
  -6   7  15      164.35      258.11     52.37 o
  -5   7  15        5.31      -14.37     15.27 o
  -4   7  15        0.35        1.34     37.45 o
  -3   7  15        0.03       18.61     13.03 o
  -2   7  15      174.10      186.18     78.69 o
  -1   7  15      435.29      489.74     32.05 o
   0   7  15        5.17       16.28     16.28 o
   1   7  15      765.55      761.72    100.13 o
   2   7  15        0.11        0.00     32.02 o
   3   7  15        0.57       27.14     16.28 o
   4   7  15        2.46      125.37     42.87 o
   5   7  15       58.82       78.79     56.98 o
   6   7  15       10.62      -42.87     48.30 o
   7   7  15       51.68       -7.60     45.86 o
   8   7  15        1.56      -21.71     48.30 o
   9   7  15        4.48      108.00     42.87 o
 -10   8  15       52.56      200.26     74.89 o
  -9   8  15       18.02      341.91     92.80 o
  -8   8  15       22.16       44.47    113.97 o
  -7   8  15       26.42      -29.46     32.51 o
  -6   8  15       81.89      219.48     30.69 o
  -5   8  15       48.65       71.38     27.14 o
  -4   8  15        8.99       54.27     27.14 o
  -3   8  15       39.97       97.55     35.55 o
  -2   8  15       38.83       55.24    102.57 o
  -1   8  15      107.26      163.23     37.45 o
   1   8  15      454.43      485.03     89.55 o
   2   8  15        7.21        8.00     21.98 o
   3   8  15      133.36      177.40     56.98 o
   4   8  15       20.01       65.67     48.84 o
   5   8  15        0.79       53.57     62.14 o
   6   8  15       19.95      -36.00     27.41 o
   7   8  15        0.37       59.70     37.45 o
   8   8  15      181.15      361.23    184.25 o
  -9   9  15       11.92      -16.28     37.99 o
  -8   9  15        7.69      118.85     59.70 o
  -7   9  15       56.06       87.81     33.77 o
  -6   9  15       16.93       16.28     22.25 o
  -5   9  15       51.90       10.42     26.86 o
  -4   9  15      121.91      251.04    121.30 o
  -3   9  15      267.37      272.44     31.48 o
  -2   9  15      217.96      189.56     68.11 o
  -1   9  15      102.48      102.07     21.89 o
   0   9  15        7.31       32.56     54.27 o
   1   9  15       38.35       38.40     40.43 o
   2   9  15       68.81       64.19     95.25 o
   3   9  15       40.16       -2.35     20.18 o
   4   9  15      111.88      142.19     67.30 o
   5   9  15       94.08      134.47     59.70 o
   6   9  15        4.02      -10.85     26.05 o
   7   9  15      199.20      210.57     53.73 o
   8   9  15       24.00       24.11     46.40 o
  -9  10  15       33.15       14.22     28.51 o
  -8  10  15       82.28      118.85     64.04 o
  -7  10  15       68.81      125.37     42.87 o
  -6  10  15        1.48       16.28     37.99 o
  -3  10  15       22.86       37.67     31.12 o
  -2  10  15      248.27      296.95     38.80 o
  -1  10  15       22.39      109.54    105.83 o
   0  10  15       47.71       40.70     29.85 o
   1  10  15      142.55      138.72     56.71 o
   2  10  15      144.85      161.31    106.37 o
   3  10  15      437.55      336.48     75.44 o
   4  10  15       17.82       69.29     51.29 o
   5  10  15       66.78       53.09     28.74 o
   6  10  15      201.06      346.05     44.23 o
   7  10  15      105.59       32.24     34.29 o
   8  10  15        0.47       10.85     38.38 o
  -8  11  15       15.33       32.02     37.45 o
  -7  11  15       28.89      108.00     48.84 o
  -5  11  15       14.55      145.84     94.43 o
  -4  11  15      133.25       22.96     23.01 o
  -3  11  15       57.50       21.44     30.70 o
  -2  11  15        2.44      122.27     32.56 o
  -1  11  15        6.63        2.96     18.99 o
   0  11  15        7.47      -16.28     27.68 o
   1  11  15       13.03       71.96     65.13 o
   2  11  15        0.87       -8.35     24.15 o
   3  11  15      104.76       32.02     43.42 o
   4  11  15       54.00      -39.70     37.72 o
   5  11  15       84.14      183.98     53.73 o
   7  11  15        0.82      -19.22     43.69 o
  -7  12  15        1.89       80.86     43.96 o
  -6  12  15        5.84      135.68     70.55 o
  -5  12  15       20.51      -57.80     38.53 o
  -4  12  15       56.43       56.71     34.15 o
  -3  12  15      329.84      421.09     57.26 o
  -2  12  15        4.69        4.53     18.78 o
  -1  12  15        4.36       91.11     78.42 o
   0  12  15       12.97       38.53     38.53 o
   1  12  15       23.68       88.31     51.83 o
   2  12  15        4.37      -32.02     26.59 o
   3  12  15      162.01      195.92     66.21 o
   4  12  15       28.24       99.65     37.76 o
   5  12  15       12.39      189.79     51.12 o
   6  12  15       18.57      -16.28     37.99 o
  -6  13  15        2.43      -56.17     37.45 o
  -5  13  15        0.22      -10.85     32.56 o
  -4  13  15        7.33      -21.71     32.02 o
  -3  13  15       21.14      217.08     65.13 o
  -2  13  15        8.45       39.44     19.42 o
  -1  13  15       24.09       27.14     37.99 o
   0  13  15       15.20       19.62     24.72 o
   1  13  15       69.96       46.52     48.84 o
   2  13  15        0.91      239.33     70.55 o
   3  13  15      103.05       73.73     72.99 o
   4  13  15        0.09      -59.70     48.84 o
   5  13  15       16.65       10.85     76.52 o
  -6  14  15        2.13      -75.44     59.16 o
  -5  14  15       35.73       59.70     59.16 o
  -4  14  15        5.46      -37.92     27.65 o
  -3  14  15        3.45      -29.43     48.57 o
  -2  14  15       26.03       99.44     45.59 o
  -1  14  15      159.45      233.62    106.10 o
   0  14  15        4.77      183.98     75.98 o
   1  14  15        2.15        5.43     43.96 o
   2  14  15       80.23      289.25    145.99 o
   3  14  15       15.96        0.00     31.08 o
   4  14  15       44.97      -88.73     59.16 o
   5  14  15       12.17      -81.41     54.27 o
  -5  15  15        2.70      277.32     80.86 o
  -4  15  15       98.91      206.23     80.32 o
  -3  15  15       15.89       32.02     48.30 o
  -2  15  15       35.77       70.28     35.55 o
   0  15  15        0.34      -40.70     27.14 o
   1  15  15       13.52      -75.44     53.73 o
   2  15  15        5.98       10.98     37.99 o
   3  15  15        1.79      140.56     48.84 o
  -2  16  15        0.15       42.87     75.44 o
  -1  16  15        2.86      -59.70     43.42 o
   2  16  15       26.27       10.85     49.39 o
 -10   0  16      320.75      305.00     87.38 o
  -8   0  16      975.99      722.89    106.91 o
  -6   0  16     3839.28     3622.58    132.96 o
  -4   0  16     2693.64     2759.13    116.14 o
  -2   0  16      157.85      135.68     22.25 o
   2   0  16    15620.54    15832.45    574.73 o
   4   0  16       51.60       70.55     27.14 o
   6   0  16     2675.39     2509.49    103.11 o
   8   0  16     1687.70     1683.48    109.08 o
  10   0  16      851.45     1069.68    100.94 o
 -11   1  16       11.84       96.55    198.09 o
 -10   1  16       61.62      -37.42    113.43 o
  -9   1  16      305.40      452.39     58.15 o
  -8   1  16      443.54      478.67     61.33 o
  -7   1  16      520.21      519.36     40.26 o
  -6   1  16      951.96     1055.84     52.37 o
  -5   1  16      109.02      200.01     59.16 o
  -4   1  16     2123.25     1658.53    167.15 o
  -3   1  16     1415.69     1466.35     67.02 o
  -2   1  16        4.97      -16.28     18.72 o
   0   1  16      829.40      885.70     30.93 o
   1   1  16     3475.65     3679.93    327.52 o
   2   1  16      175.18      161.90     24.42 o
   3   1  16       63.81       65.67     13.30 o
   4   1  16      700.13      656.44     46.59 o
   5   1  16     2063.32     2176.00    135.68 o
   6   1  16      894.60      727.71     58.34 o
   7   1  16     1495.41     1451.47     44.44 o
   8   1  16      746.44      828.53     58.73 o
   9   1  16       44.35       -1.06     35.00 o
 -11   2  16      144.05      119.88     44.75 o
 -10   2  16      201.99       41.97    110.98 o
  -9   2  16      204.32      223.88     46.62 o
  -8   2  16     1850.94     1790.49    339.19 o
  -7   2  16     1422.66     1572.18    107.46 o
  -6   2  16     3375.64     3206.72    106.17 o
  -5   2  16      177.15      110.67     45.59 o
  -4   2  16        4.99        1.55     13.03 o
  -3   2  16     3134.01     2982.21     65.52 o
  -2   2  16     6315.28     6941.91    161.34 o
  -1   2  16      390.04      443.94     37.45 o
   0   2  16     1399.67     1568.03    272.98 o
   1   2  16     6623.17     6311.24    157.87 o
   2   2  16     3705.35     3851.95    100.94 o
   3   2  16      961.68      844.74     51.83 o
   4   2  16     1925.67     1706.75    104.20 o
   5   2  16       94.11      191.70     78.69 o
   6   2  16       58.32       53.89     17.66 o
   7   2  16      609.92      757.16     45.66 o
   8   2  16       60.98       97.69     40.36 o
   9   2  16      291.11      413.54     74.89 o
 -11   3  16       53.23      -28.56     36.31 o
 -10   3  16      210.09      122.79     40.68 o
  -9   3  16      141.13       59.94     32.29 o
  -8   3  16      407.64      433.92    149.24 o
  -7   3  16      305.06      359.67     91.18 o
  -6   3  16      119.16      174.85    154.67 o
  -5   3  16     2659.75     2375.38     67.27 o
  -4   3  16      191.06      340.38    133.24 o
  -3   3  16      340.12      382.79     56.98 o
  -2   3  16      541.57      624.50     23.15 o
  -1   3  16     3321.93     3293.72    313.69 o
   0   3  16      870.97      677.52     33.99 o
   1   3  16      428.28      394.52     49.39 o
   2   3  16       47.45       97.48     23.21 o
   3   3  16     6763.92     6723.31    118.33 o
   4   3  16     5369.54     4907.09    143.00 o
   5   3  16      858.44     1053.42     57.30 o
   6   3  16     4730.55     4500.35    235.26 o
   7   3  16      100.29      285.03     36.31 o
   8   3  16       21.34      -10.85     37.99 o
   9   3  16     1079.86      791.48     78.34 o
 -11   4  16      413.17      386.17    188.05 o
 -10   4  16       25.37      109.44     40.70 o
  -9   4  16     1778.53     1823.63     77.70 o
  -8   4  16        2.00       56.96     23.21 o
  -7   4  16     1321.79     1436.90    205.42 o
  -6   4  16      512.77      647.73    239.06 o
  -5   4  16     1496.24     1357.13     92.26 o
  -4   4  16     1319.64     1364.05     44.05 o
  -3   4  16      504.23      531.14     33.38 o
  -2   4  16       45.66       80.86     15.74 o
  -1   4  16      227.33      193.26     23.93 o
   0   4  16      100.93      139.35     40.70 o
   1   4  16     2568.51     2318.71     51.68 o
   2   4  16      721.74      623.17     86.56 o
   3   4  16     4246.30     4076.85     78.49 o
   4   4  16       26.67        6.78     16.28 o
   5   4  16     1856.74     1883.20     97.14 o
   6   4  16      566.77      587.07     52.37 o
   7   4  16      430.27      533.57     61.05 o
   8   4  16      135.83      107.68     31.02 o
   9   4  16     1126.07     1213.28    135.13 o
 -10   5  16        7.11      -82.43     64.85 o
  -9   5  16      123.37      103.11     28.36 o
  -7   5  16      460.03      552.08     41.30 o
  -6   5  16      516.17      476.10     46.26 o
  -5   5  16     2820.52     2803.58    151.96 o
  -4   5  16       93.66       76.43     46.13 o
  -3   5  16      495.46      458.98     45.59 o
  -2   5  16      464.92      653.25     34.19 o
  -1   5  16     1121.12     1105.23     85.21 o
   0   5  16       23.17       57.29     15.35 o
   1   5  16      483.91      475.53     26.05 o
   2   5  16      388.94      341.91     19.84 o
   3   5  16      251.64      115.04     72.99 o
   4   5  16     7184.78     6774.73    146.61 o
   5   5  16      870.53      883.32    165.80 o
   6   5  16     1207.67     1331.89     54.23 o
   7   5  16      169.25      259.69    238.25 o
   8   5  16      757.35     1070.54    361.44 o
   9   5  16      164.83      377.23    153.86 o
 -10   6  16      472.34      472.16     99.32 o
  -9   6  16       10.97      -36.72     24.48 o
  -8   6  16      691.90      750.43    176.65 o
  -7   6  16      298.57      396.49     75.71 o
  -6   6  16      478.77      619.84     50.46 o
  -5   6  16     1590.86     1679.50    108.81 o
  -4   6  16      167.46      107.04     70.28 o
  -3   6  16      735.38      687.61     54.27 o
  -2   6  16      729.54      664.02     96.06 o
  -1   6  16      241.96      295.80     96.60 o
   0   6  16      350.06      263.48     26.32 o
   1   6  16     5994.22     6232.17    345.71 o
   2   6  16      286.72      218.55     54.54 o
   3   6  16     3994.21     4244.18    153.32 o
   4   6  16     2150.95     2142.18     95.52 o
   5   6  16        6.58      159.76     46.13 o
   6   6  16      543.81      639.77     59.97 o
   7   6  16       90.17      106.82     28.98 o
   8   6  16      115.23       97.69     49.39 o
   9   6  16     1579.15     1336.83    227.39 o
 -10   7  16      519.18      668.62    129.71 o
  -9   7  16       60.67       71.68     26.78 o
  -8   7  16       38.98      189.95     74.89 o
  -7   7  16      227.05      257.06     89.82 o
  -6   7  16     1134.65     1233.91    130.25 o
  -5   7  16     3779.34     3735.86    116.49 o
  -4   7  16      714.15      882.22    110.17 o
  -3   7  16      522.61      484.18     64.58 o
  -2   7  16     1434.13     1274.47    216.00 o
  -1   7  16      572.20      637.96     31.37 o
   0   7  16       28.83       41.52     45.86 o
   1   7  16      619.43      682.50     24.98 o
   2   7  16       14.22       13.57     11.51 o
   3   7  16      193.47      148.34     59.70 o
   4   7  16     3766.42     3274.23    320.74 o
   5   7  16       19.48       56.65     24.42 o
   6   7  16     3198.11     3214.98    253.45 o
   7   7  16       43.26      118.93     28.43 o
   8   7  16      441.58      612.72     76.52 o
   9   7  16      232.72      454.33    108.81 o
  -9   8  16      582.22      706.70    181.26 o
  -8   8  16      207.17      260.50     49.93 o
  -7   8  16       88.09      156.84     53.73 o
  -6   8  16      188.62      194.60     28.74 o
  -5   8  16     2717.21     2997.79    222.51 o
  -4   8  16     2620.07     2209.28     73.48 o
  -3   8  16     3127.24     3281.13    291.71 o
  -2   8  16        9.03       12.33     24.42 o
  -1   8  16      343.61      428.59     86.29 o
   0   8  16     1348.82     1425.92     79.51 o
   1   8  16     1596.14     1297.01     42.12 o
   3   8  16      383.51      476.76     34.70 o
   4   8  16      364.39      253.10     45.28 o
   5   8  16        8.04      -12.29     59.97 o
   6   8  16       37.87      159.89     34.37 o
   7   8  16      161.83       72.27    138.39 o
   8   8  16       48.10       55.29     28.18 o
  -8   9  16     1204.39     1641.69    191.03 o
  -7   9  16       86.84      232.28     69.47 o
  -6   9  16     2605.29     2721.76     95.52 o
  -5   9  16       49.91      213.95    116.68 o
  -4   9  16     2032.16     1908.29     93.13 o
  -3   9  16      559.24      575.38    137.03 o
  -2   9  16     3070.25     3154.93    123.74 o
  -1   9  16     1935.84     1843.34     72.99 o
   0   9  16      134.22      160.70     43.15 o
   1   9  16      523.11      530.96     98.77 o
   2   9  16     3661.94     3403.00    156.57 o
   3   9  16     1811.75     1597.26     99.04 o
   4   9  16     4380.95     4249.32    224.41 o
   5   9  16      998.65     1456.82    100.94 o
   6   9  16     2275.02     1896.07    296.59 o
   7   9  16       64.77       21.71     37.45 o
   8   9  16      938.82     1266.14    104.74 o
  -8  10  16       33.48      103.11     49.39 o
  -7  10  16        0.87       38.53     38.53 o
  -6  10  16        1.71      -48.03     32.02 o
  -5  10  16      333.94      656.70    260.77 o
  -4  10  16        5.05       70.55     48.30 o
  -3  10  16      346.35      251.17     31.64 o
  -2  10  16     1022.76     1029.48     45.36 o
  -1  10  16      950.77     1008.25     46.67 o
   0  10  16      175.25      162.99     18.99 o
   1  10  16       71.42       75.99     14.56 o
   2  10  16      807.82      825.46     93.35 o
   3  10  16     1562.58     1326.30    263.49 o
   4  10  16      471.90      504.90    112.34 o
   5  10  16      207.98      182.66     49.12 o
   6  10  16        0.43      -87.92     58.61 o
   7  10  16       66.30      145.99     71.09 o
  -8  11  16       66.28       10.85     49.39 o
  -6  11  16      915.80      801.06     68.75 o
  -5  11  16      458.11      569.84     52.64 o
  -4  11  16      733.50      680.01     61.33 o
  -3  11  16     6577.87     6677.34    180.72 o
  -2  11  16     2065.88     2167.58     89.00 o
  -1  11  16      444.93      507.13    116.68 o
   0  11  16      242.94      329.03     55.63 o
   1  11  16      346.53      488.60     48.51 o
   2  11  16      668.52      793.50     95.79 o
   4  11  16      302.53      407.57     80.32 o
   5  11  16     2142.16     2271.78    133.51 o
   6  11  16      101.74       79.21     51.56 o
   7  11  16      729.46      465.64    102.03 o
  -7  12  16      858.97      855.31    124.82 o
  -5  12  16      198.98      277.98     89.28 o
  -4  12  16       91.36      137.35     43.96 o
  -3  12  16       33.26       97.69     32.02 o
  -2  12  16       19.68       15.01     59.43 o
  -1  12  16      133.79      325.23    116.68 o
   0  12  16       25.65      -38.96     56.71 o
   1  12  16      285.24      224.89     31.12 o
   2  12  16     1259.84     1484.31     90.63 o
   3  12  16      154.99      135.68     70.55 o
   4  12  16       41.89        9.88     59.70 o
   5  12  16        0.28      235.66     73.81 o
   6  12  16       10.67      -21.71     42.87 o
  -6  13  16       35.86        0.00     54.27 o
  -5  13  16      507.05      319.52     51.29 o
  -4  13  16        0.73       21.71     32.02 o
  -3  13  16       24.36      189.95     81.41 o
  -2  13  16      942.25      847.42    193.20 o
  -1  13  16      927.35      767.48     87.65 o
   0  13  16      115.12      308.44     53.24 o
   1  13  16        0.38      210.57     74.89 o
   2  13  16      293.72      587.21     85.75 o
   3  13  16       23.51        6.78     27.92 o
   4  13  16        7.07      -54.27     43.42 o
  -6  14  16      753.75      721.91    359.54 o
  -5  14  16        0.44      325.63     93.35 o
  -4  14  16      396.00      498.21     65.67 o
  -3  14  16      268.72      241.45     49.92 o
  -2  14  16      716.36      715.29     74.89 o
  -1  14  16      193.44      335.50    130.25 o
   0  14  16       15.20      -65.13     43.42 o
   1  14  16      150.03      135.68     42.87 o
   2  14  16        7.61       42.66    113.97 o
   3  14  16      117.49      112.30    116.41 o
   4  14  16       83.92       27.14     49.39 o
  -5  15  16      167.80      352.76     80.32 o
  -4  15  16       93.83      113.97     43.96 o
  -3  15  16       30.12      264.84     76.52 o
  -2  15  16      214.23      435.14    159.83 o
  -1  15  16        0.00       86.29     43.96 o
   0  15  16     1020.36      890.04     83.58 o
   1  15  16       32.52      173.67     70.01 o
   2  15  16       23.59      -56.98     37.99 o
   3  15  16      291.28      277.32     93.35 o
  -1  16  16       42.51       75.44     59.16 o
   0  16  16      281.53      341.14     61.09 o
   1  16  16       64.92       -2.34    129.98 o
  -9   0  17       46.97       10.85     54.81 o
  -7   0  17       25.80      140.56     38.53 o
  -5   0  17        7.28       38.53     27.14 o
  -3   0  17        0.23       10.85     27.14 o
   1   0  17      887.44      829.80     76.52 o
   3   0  17       67.69      227.94     44.50 o
   5   0  17      824.38      872.68     69.47 o
   7   0  17      177.98      151.42     27.14 o
   9   0  17      257.76      173.67     81.41 o
 -11   1  17        9.85      -96.87     64.58 o
 -10   1  17        7.60      161.35     65.40 o
  -9   1  17        3.20       19.84     27.14 o
  -7   1  17        0.43       96.51     40.70 o
  -6   1  17       28.59       47.69     81.41 o
  -5   1  17       39.04       62.36     23.02 o
  -4   1  17       67.17      132.60     24.42 o
  -3   1  17      671.03      586.68     36.53 o
  -2   1  17       84.91       13.84     17.21 o
  -1   1  17      147.82      173.67     42.87 o
   1   1  17       12.88       14.68     81.13 o
   2   1  17      310.75      416.26     39.02 o
   3   1  17      466.61      545.19     33.11 o
   4   1  17      299.77      336.48     26.86 o
   5   1  17     1031.49     1035.11    139.48 o
   6   1  17        3.31       -0.83     13.57 o
   7   1  17      172.96      288.96     31.31 o
   8   1  17      212.89      189.47     36.36 o
   9   1  17        0.54      145.99     71.09 o
 -11   2  17       42.14       13.35     48.57 o
 -10   2  17       15.54       54.70     81.13 o
  -9   2  17       12.50       10.85     43.42 o
  -8   2  17        0.29      -33.56     22.37 o
  -7   2  17       64.45      114.46     24.48 o
  -6   2  17        4.26       27.21     56.71 o
  -5   2  17       94.67      113.88     86.83 o
  -4   2  17       27.76       27.14     27.14 o
  -3   2  17      290.47      319.55     27.14 o
  -2   2  17       56.85       86.29     27.14 o
  -1   2  17       44.19        0.00     54.27 o
   0   2  17       57.29       27.14     37.99 o
   1   2  17       86.30      307.95    116.41 o
   2   2  17        1.08       -7.24     35.28 o
   3   2  17      614.94      670.48     52.37 o
   4   2  17       56.08      102.69     62.14 o
   5   2  17      363.14      330.97     43.42 o
   6   2  17        3.88       18.99     19.18 o
   7   2  17        3.10       32.02     26.59 o
   8   2  17       90.64      -47.85     35.00 o
   9   2  17        0.39       49.18     32.37 o
 -10   3  17        5.89      -88.73     59.16 o
  -9   3  17       22.26      -26.46     92.26 o
  -8   3  17       26.42       43.49     32.83 o
  -7   3  17        7.71       13.65     27.58 o
  -6   3  17        0.03        8.00     24.69 o
  -5   3  17        0.04       48.84     22.68 o
  -4   3  17      226.00      310.71     85.21 o
  -3   3  17       82.26       87.84     13.89 o
  -2   3  17        7.42       11.53     13.96 o
  -1   3  17      267.39      287.43     27.95 o
   0   3  17        2.22       -3.62     10.85 o
   1   3  17     1052.13      984.87    154.94 o
   2   3  17      305.84      360.14     27.68 o
   3   3  17        0.99        3.37     28.26 o
   4   3  17      706.54      825.79     86.56 o
   5   3  17       60.83      105.53     97.14 o
   6   3  17      127.93      137.45     46.13 o
   8   3  17        9.88      -38.53     43.96 o
   9   3  17       26.65       69.82     62.14 o
 -10   4  17        0.59        5.43     24.71 o
  -9   4  17        7.09      180.76     89.82 o
  -8   4  17       23.48      -43.23     28.82 o
  -7   4  17      109.03      233.87     39.47 o
  -6   4  17       16.96      169.31     34.16 o
  -5   4  17        2.43      -65.13     43.42 o
  -4   4  17       25.34       67.04     56.98 o
  -3   4  17       87.50      206.23     32.02 o
  -2   4  17       11.38       -1.81     18.99 o
  -1   4  17       28.47       48.24     32.29 o
   1   4  17       17.60       36.70     27.14 o
   2   4  17       12.52       -8.79     21.71 o
   3   4  17       14.00       46.18     20.73 o
   4   4  17        1.22      -21.71     17.97 o
   5   4  17       12.42       12.69     24.15 o
   6   4  17       64.03      108.26     35.28 o
   7   4  17        7.65       12.04     28.74 o
   8   4  17        0.14        0.14     22.26 o
   9   4  17      116.37      239.33    102.57 o
 -10   5  17        0.02        0.00     54.27 o
  -9   5  17       35.69       42.87     48.30 o
  -8   5  17       23.37       54.18     27.14 o
  -7   5  17       11.17       38.14     86.29 o
  -6   5  17      276.84      356.78     60.78 o
  -5   5  17        0.01      -13.30     18.72 o
  -4   5  17        1.43       63.68     16.95 o
  -3   5  17        0.20      -13.38     45.86 o
  -2   5  17      149.25      115.53     37.99 o
  -1   5  17      104.41      134.33     90.36 o
   1   5  17      887.65      814.10     53.19 o
   2   5  17       10.34       34.41     22.68 o
   3   5  17      178.63      162.27     26.05 o
   4   5  17       64.85       -7.82     51.56 o
   5   5  17        9.38      -32.56     21.71 o
   6   5  17        1.16       24.41     31.22 o
   7   5  17        0.08      -20.01     27.92 o
   8   5  17        1.03      130.24     31.90 o
   9   5  17       19.97       70.55     81.41 o
 -10   6  17        0.41      -65.13     43.42 o
  -9   6  17        7.87      -31.26     43.42 o
  -8   6  17       40.65       11.32     29.58 o
  -7   6  17       88.26       54.02     29.58 o
  -6   6  17        0.47       50.86     40.43 o
  -5   6  17       49.96      111.17     53.73 o
  -4   6  17      150.59      199.09     27.51 o
  -3   6  17        0.18      -11.63     13.03 o
  -2   6  17       38.37      -21.71     21.71 o
  -1   6  17       11.07       -2.35     40.70 o
   1   6  17      151.78      135.07     68.38 o
   2   6  17        5.41        3.36     16.28 o
   3   6  17      146.99       51.62     59.70 o
   4   6  17      181.30      287.98     60.24 o
   5   6  17       11.61       32.78     24.42 o
   6   6  17      163.16      228.41     40.43 o
   7   6  17        0.14       99.07     28.66 o
   8   6  17        5.47       27.52     51.29 o
   9   6  17        8.09      -48.84     48.30 o
 -10   7  17        4.69       75.44     43.42 o
  -9   7  17       11.31       54.27     32.56 o
  -8   7  17      176.20      179.30    140.83 o
  -7   7  17       31.44      175.21    154.94 o
  -6   7  17       34.65      -16.01     26.86 o
  -5   7  17        4.14      -16.28     22.25 o
  -4   7  17      111.62       50.79     29.58 o
  -3   7  17      117.29      276.43     68.11 o
  -2   7  17       13.28      -10.96     45.86 o
  -1   7  17      167.75      154.71     27.14 o
   0   7  17      102.61      108.00     48.84 o
   1   7  17      730.87      616.07     76.25 o
   2   7  17       14.08       22.14     19.38 o
   3   7  17      456.46      456.41     33.88 o
   4   7  17        5.62       29.19     49.12 o
   5   7  17      187.39      243.89     59.97 o
   6   7  17        3.59       70.55     38.53 o
   7   7  17       32.03       -2.94     32.83 o
   8   7  17        0.37      148.45     45.08 o
 -10   8  17       67.52      -65.94     43.96 o
  -9   8  17       29.43       -5.87     34.03 o
  -8   8  17       17.55      -16.28     33.11 o
  -7   8  17       54.30       32.02     43.42 o
  -6   8  17       73.49      116.14     35.00 o
  -5   8  17      124.88      167.61     31.64 o
  -4   8  17       37.83        3.88     20.16 o
  -3   8  17       17.47       21.49     23.88 o
  -2   8  17        1.67       48.84     16.28 o
  -1   8  17       40.44       52.71     29.85 o
   0   8  17        6.80        2.47     27.14 o
   1   8  17       52.20      125.13     38.26 o
   2   8  17       11.02      -10.50     22.19 o
   3   8  17       25.82      -40.51     48.84 o
   4   8  17      180.10      204.28     56.71 o
   5   8  17        5.44        6.38     24.80 o
   6   8  17       64.53        5.14     40.32 o
   7   8  17        3.93       35.15     32.46 o
   8   8  17      214.22      102.57     51.29 o
  -7   9  17        9.29      -10.85     32.56 o
  -6   9  17       45.63      299.30     62.95 o
  -5   9  17      566.52      688.05    216.54 o
  -4   9  17      111.57      110.70     35.55 o
  -3   9  17        2.43       18.91     23.41 o
  -2   9  17        2.61       17.50     89.28 o
  -1   9  17       35.84       66.36     21.71 o
   1   9  17      215.92      229.84     64.85 o
   2   9  17       13.06        1.96     48.84 o
   3   9  17      184.27      289.91    111.26 o
   4   9  17       22.61       32.02     26.59 o
   5   9  17      294.23      275.47     35.82 o
   6   9  17      125.25       53.21     29.85 o
   7   9  17       11.12      -27.14     60.24 o
  -9  10  17       40.43      -10.85     37.99 o
  -7  10  17       50.99       51.29     30.70 o
  -6  10  17        9.28      195.92     59.70 o
  -5  10  17       24.81       97.69     53.73 o
  -4  10  17      359.51      360.20    155.21 o
  -3  10  17      144.93      107.14     28.65 o
  -2  10  17       33.10      -25.69     24.27 o
  -1  10  17        2.00      -27.97     20.99 o
   0  10  17       38.76       28.58     24.27 o
   1  10  17        6.44       21.71     21.71 o
   2  10  17       38.69       26.36     24.42 o
   3  10  17        1.69       59.70     21.71 o
   4  10  17       62.04       11.13     64.85 o
   5  10  17      115.97       34.66     92.26 o
   6  10  17      398.30      405.98    132.69 o
   7  10  17       22.23      244.26     89.82 o
  -8  11  17        6.22       70.55     65.67 o
  -7  11  17        4.74      125.09     46.67 o
  -6  11  17       95.88      135.68     54.81 o
  -5  11  17       52.06       56.44     23.72 o
  -4  11  17        0.18      105.32     80.86 o
  -3  11  17       44.88       47.47     43.42 o
  -2  11  17       96.69       80.86     24.63 o
  -1  11  17        1.45       25.15     45.86 o
   0  11  17        0.25       17.93     30.11 o
   1  11  17       33.20       28.73     43.15 o
   2  11  17        0.04      -53.32     35.55 o
   3  11  17        0.60      -31.48     20.99 o
   4  11  17       45.19      175.02     40.70 o
   5  11  17       59.14       11.27     25.11 o
   6  11  17        3.95      -43.23     28.82 o
  -6  12  17        8.63       42.87     43.42 o
  -5  12  17      137.53      206.23     59.16 o
  -4  12  17       12.54      130.25     38.53 o
  -3  12  17       18.89        7.07     59.43 o
  -2  12  17       10.87      101.76     67.30 o
  -1  12  17       13.81       68.71     37.72 o
   0  12  17        0.01       41.91     37.72 o
   2  12  17      144.15      206.23     44.50 o
   3  12  17       59.74       21.71     70.55 o
   4  12  17       21.53       27.14     43.96 o
   5  12  17        1.87      -12.30    127.27 o
   6  12  17        8.90       48.84     48.30 o
  -7  13  17        0.81      -57.80     38.53 o
  -6  13  17        9.06       48.26    164.98 o
  -4  13  17      100.10      125.37     59.16 o
  -3  13  17       32.89       80.70     28.53 o
  -2  13  17        0.47      -33.28     22.19 o
  -1  13  17        2.24      422.23    103.11 o
   1  13  17        0.52      -48.03     32.02 o
   2  13  17       93.57      182.51     78.96 o
   3  13  17       22.67       -9.05     33.90 o
   4  13  17      101.03      103.11     33.11 o
   5  13  17       46.88      125.37     42.87 o
  -6  14  17       68.47      -17.14     56.71 o
  -4  14  17       12.06       78.98     81.95 o
  -2  14  17        6.73      195.92     70.01 o
  -1  14  17       14.02      -40.00     26.67 o
   0  14  17        0.29       96.42     36.14 o
   1  14  17       89.98       45.02     28.43 o
   2  14  17       91.72       97.86     54.27 o
   3  14  17       13.05      199.04    126.72 o
   4  14  17       70.22       70.55     65.67 o
  -4  15  17        2.24       60.50     30.92 o
  -3  15  17        8.23      -35.45     26.67 o
  -2  15  17       21.30     -100.90     89.55 o
  -1  15  17       15.39      -57.80     38.53 o
   0  15  17       39.89       69.81     84.12 o
   1  15  17       17.29      239.33     70.55 o
   2  15  17       11.24      -21.71     42.87 o
   0  16  17        3.26        5.43     66.21 o
 -10   0  18      643.33      623.57    106.91 o
  -8   0  18       87.43      189.95     42.87 o
  -6   0  18     2415.13     2046.01     99.86 o
  -4   0  18       46.76       -5.43     21.71 o
  -2   0  18       75.01       59.70     33.11 o
   2   0  18     3552.72     3464.65    164.98 o
   4   0  18    18089.86    17291.79    367.96 o
   6   0  18      673.80      680.01     61.33 o
   8   0  18      841.77      994.24     92.80 o
 -11   1  18       40.96      248.50     65.67 o
 -10   1  18       61.35       76.76     56.71 o
  -9   1  18      555.13      613.75     57.01 o
  -8   1  18      551.04      583.91    133.24 o
  -7   1  18        0.72       60.27     89.28 o
  -6   1  18     9422.18     9555.46    649.08 o
  -5   1  18     1068.71     1153.92     95.52 o
  -4   1  18     6533.17     6133.93    352.22 o
  -3   1  18       53.13        9.50     48.84 o
  -2   1  18     1235.50     1253.53     47.36 o
  -1   1  18     4039.12     4224.46    229.57 o
   0   1  18      225.89      277.32     53.73 o
   1   1  18     1285.33     1408.26     77.61 o
   2   1  18     1808.64     1670.98     63.50 o
   3   1  18     1298.55     1130.74    151.69 o
   4   1  18     5616.77     5139.91    200.80 o
   5   1  18      297.15      270.17     67.84 o
   6   1  18       30.78       60.83     25.77 o
   7   1  18        8.48       42.38     29.01 o
   8   1  18      640.76      742.76     61.97 o
   9   1  18       41.49       54.27     37.99 o
 -11   2  18       55.85       54.27     70.55 o
 -10   2  18      561.80      635.58    206.50 o
  -9   2  18      198.33      163.41     42.62 o
  -8   2  18     1503.99     1433.58    172.04 o
  -7   2  18      109.32      203.82     36.82 o
  -6   2  18      511.61      345.06    154.94 o
  -5   2  18      709.07      925.00     47.96 o
  -4   2  18      125.69      163.62     30.12 o
  -3   2  18      850.81      822.37     48.84 o
  -2   2  18       63.60      232.28     31.48 o
  -1   2  18      107.48       73.93     51.56 o
   0   2  18       43.28       54.27     10.85 o
   1   2  18     9442.61     9011.64    246.12 o
   2   2  18     8613.22     8452.09    335.94 o
   3   2  18      628.31      569.84     37.22 o
   4   2  18     2621.11     2579.24    122.65 o
   5   2  18     1172.65     1154.81    131.06 o
   6   2  18     1935.47     1646.61     55.05 o
   7   2  18       71.57       75.44     59.16 o
   8   2  18        0.29      -33.32     40.43 o
   9   2  18      406.16      407.92     71.33 o
 -11   3  18       13.11      -26.32     67.57 o
 -10   3  18       22.85      -90.36     60.24 o
  -9   3  18       41.03       74.27     37.72 o
  -8   3  18      207.11      130.53     91.45 o
  -7   3  18      570.61      881.89     82.76 o
  -6   3  18     2080.90     2180.22    129.16 o
  -5   3  18     1897.69     1829.12     62.34 o
  -4   3  18     2633.92     2534.85    192.93 o
  -3   3  18      984.14     1027.29    118.31 o
  -2   3  18     1356.12     1478.88     67.84 o
  -1   3  18      390.53      258.31     32.34 o
   0   3  18     1927.86     2026.02     60.24 o
   1   3  18     1179.37     1406.54    192.12 o
   2   3  18       83.88      170.83     65.13 o
   3   3  18     6326.33     6241.86    125.80 o
   4   3  18       74.99      107.62     21.44 o
   5   3  18        5.41       60.12     54.00 o
   6   3  18      608.90      705.26    202.97 o
   7   3  18      157.82      224.46     35.82 o
   8   3  18       24.85      114.91     54.27 o
   9   3  18       56.21      -91.72     65.13 o
 -11   4  18      572.67      642.02     97.14 o
 -10   4  18        0.10      132.03    136.49 o
  -9   4  18      571.47      535.09     55.62 o
  -8   4  18        7.74      -19.62     24.72 o
  -7   4  18     1007.55      976.32    124.55 o
  -6   4  18      755.44      723.20     61.59 o
  -5   4  18       26.51       32.75     65.13 o
  -4   4  18       22.78      -12.71     30.12 o
  -3   4  18     1758.80     1883.47    115.60 o
  -2   4  18      782.53      943.77     36.36 o
  -1   4  18      195.64      299.58     43.42 o
   0   4  18       38.27       72.46     40.43 o
   1   4  18     4125.90     3811.56    461.57 o
   2   4  18     1643.64     1467.57     55.48 o
   3   4  18     3449.40     3422.22    111.80 o
   4   4  18      351.46      294.64     37.15 o
   5   4  18      218.60      231.86     32.29 o
   6   4  18      597.06      561.01     75.71 o
   7   4  18       72.30       34.38     39.47 o
   9   4  18      783.66      868.33     86.83 o
 -10   5  18      372.38      361.72    103.66 o
  -9   5  18        8.79       32.29     64.85 o
  -8   5  18      963.48      879.29    122.65 o
  -7   5  18     2031.55     1990.07     93.18 o
  -6   5  18      387.73      453.27     54.81 o
  -5   5  18     1765.90     1623.78     69.14 o
  -4   5  18        0.19       29.51     81.68 o
  -3   5  18     4570.28     4379.54    101.76 o
  -2   5  18     4747.54     4751.02    146.53 o
  -1   5  18      342.59      360.39     32.29 o
   0   5  18      609.14      619.74     60.51 o
   1   5  18       45.40       58.56     35.00 o
   2   5  18      167.17      144.33    102.84 o
   3   5  18     1107.93     1045.80     71.64 o
   4   5  18        1.05       65.67     32.02 o
   5   5  18       15.24       -3.57     37.45 o
   6   5  18       47.94      151.80     33.76 o
   7   5  18        0.85       42.87     48.30 o
   8   5  18       80.98      264.84     60.24 o
   9   5  18      180.81       38.53     65.67 o
 -10   6  18      508.88      593.80     92.80 o
  -9   6  18       64.86       27.14     32.56 o
  -8   6  18        0.10        2.93     86.56 o
  -7   6  18     1073.75      953.75     46.48 o
  -6   6  18      794.71      649.62     37.94 o
  -5   6  18      473.29      443.58     94.16 o
  -4   6  18       90.77      123.97     32.83 o
  -3   6  18      363.73      302.91     57.53 o
  -2   6  18      133.03      190.99     36.64 o
  -1   6  18       81.50      151.42     27.14 o
   0   6  18      139.42      140.53     16.95 o
   1   6  18     1356.35     1489.93    129.16 o
   2   6  18        2.95        8.17     24.15 o
   3   6  18     1350.66     1645.01     59.08 o
   4   6  18        1.74       65.67     37.99 o
   5   6  18      106.49      210.57     32.02 o
   6   6  18     1209.05     1123.87     75.98 o
   7   6  18       73.12       95.47     84.12 o
   8   6  18      325.00      294.95    181.26 o
 -10   7  18       19.89      145.99     65.67 o
  -9   7  18       36.75       80.86     54.27 o
  -8   7  18      130.68      139.31    116.68 o
  -7   7  18      834.01      846.21     70.55 o
  -6   7  18      795.00     1241.64    274.34 o
  -5   7  18     3702.50     3329.56    501.46 o
  -4   7  18     3491.85     3380.24    175.29 o
  -3   7  18      753.23      782.35    155.76 o
  -2   7  18     1408.35     1393.95    224.68 o
  -1   7  18       34.34       86.29     18.06 o
   0   7  18      784.79      786.08     44.55 o
   1   7  18      550.98      668.83     32.29 o
   2   7  18        5.65      -22.69     15.13 o
   3   7  18     4255.99     4120.70    106.95 o
   4   7  18       35.71      145.99     37.45 o
   5   7  18       87.01       88.14     35.00 o
   6   7  18       75.76      125.18     33.39 o
   7   7  18       57.58      148.73     56.71 o
   8   7  18      262.65      420.75     73.81 o
  -9   8  18        1.84        5.43     33.11 o
  -8   8  18       76.32      277.32     75.98 o
  -7   8  18       90.34      255.12    149.24 o
  -5   8  18      390.95      569.84     80.86 o
  -4   8  18      700.67      715.29     86.83 o
  -3   8  18     1551.21     1760.02     60.65 o
  -2   8  18      133.18      114.44     51.01 o
  -1   8  18       25.13       41.33     18.55 o
   0   8  18     2234.91     2216.33    155.76 o
   1   8  18       39.10      127.49     57.26 o
   2   8  18      138.81      132.11     94.70 o
   3   8  18       25.35       86.29     27.14 o
   4   8  18      758.92      856.33    127.81 o
   5   8  18       65.98      217.08     75.98 o
   6   8  18      378.04      524.80    104.74 o
   7   8  18      541.47      616.08    210.03 o
   8   8  18     1121.00     1100.08    172.85 o
  -8   9  18      110.66       27.14     43.96 o
  -7   9  18      386.10      645.82     93.89 o
  -6   9  18      424.31      548.68     86.29 o
  -5   9  18      166.30       92.43     30.25 o
  -4   9  18     1507.44     1569.84     77.88 o
  -3   9  18     1926.84     2019.42     86.29 o
  -2   9  18       28.67       61.00     22.19 o
  -1   9  18      200.57      325.42     91.45 o
   0   9  18      142.35       49.76     86.83 o
   1   9  18       42.42       50.69     24.48 o
   2   9  18     2033.45     1916.43    124.82 o
   3   9  18       17.80      -16.28     27.68 o
   4   9  18     1228.21     1553.23    144.90 o
   5   9  18        0.78       11.12    146.80 o
   7   9  18      302.23      130.25     43.96 o
  -8  10  18       11.23      130.25     53.73 o
  -5  10  18       60.59      195.92     59.70 o
  -4  10  18       73.39      168.24     37.99 o
  -3  10  18      555.50      580.16     53.19 o
  -2  10  18      640.12      617.37     38.68 o
  -1  10  18     1814.24     1951.76     61.02 o
   0  10  18        7.85       38.76     27.14 o
   1  10  18      219.87      381.24    109.90 o
   2  10  18      806.35      617.70    177.74 o
   3  10  18      392.88      334.02    173.12 o
   4  10  18      354.01      335.21     78.15 o
   5  10  18        1.69       27.14     19.46 o
   6  10  18      228.50      248.56     65.13 o
   7  10  18      477.10      355.42    119.40 o
  -8  11  18        0.30      -10.85     32.56 o
  -7  11  18      106.88       97.69     65.67 o
  -6  11  18      195.37      118.85     59.70 o
  -5  11  18      846.64      759.25     68.92 o
  -4  11  18       72.76       69.00     24.57 o
  -3  11  18      639.63      582.31     87.10 o
  -2  11  18      406.27      230.51     73.27 o
  -1  11  18      101.27       95.22     24.22 o
   0  11  18      204.99      164.65     56.98 o
   1  11  18       79.54       72.52     70.55 o
   2  11  18      184.40      108.00     28.43 o
   3  11  18      577.01      690.78     72.18 o
   4  11  18       14.71      -16.62     43.42 o
   5  11  18     1011.35     1456.09    151.96 o
   6  11  18      126.55      704.09    103.11 o
  -7  12  18      570.33      531.85     98.77 o
  -6  12  18        3.85      -32.02     26.59 o
  -5  12  18       16.85       10.85     49.39 o
  -4  12  18       27.63       -6.46     35.28 o
  -3  12  18      169.23      190.37     56.71 o
  -2  12  18       95.88      -21.79    113.43 o
  -1  12  18      432.80      435.23     46.35 o
   0  12  18        4.58       25.05     80.86 o
   1  12  18     1523.19     1857.15    145.99 o
   2  12  18      188.35      341.55    190.22 o
   3  12  18      327.79      294.64     36.40 o
   4  12  18      241.07      443.94     74.35 o
   5  12  18        7.79       96.45    278.95 o
  -6  13  18       12.92       12.76     54.54 o
  -5  13  18      889.74      978.72     68.17 o
  -4  13  18      263.97       97.69     53.73 o
  -3  13  18      211.55      289.45    112.07 o
  -2  13  18      642.25      428.74     60.78 o
  -1  13  18      262.74      341.91     92.80 o
   0  13  18       53.06      325.63     87.92 o
   1  13  18      192.95      389.66     58.07 o
   2  13  18      102.79       33.60     32.56 o
   3  13  18      209.85      301.67    112.07 o
   4  13  18      167.05      434.71    107.46 o
  -5  14  18       25.65       10.85     54.81 o
  -4  14  18       94.58      178.77     51.35 o
  -1  14  18      306.95      118.85     54.81 o
   0  14  18      242.26      373.67     72.72 o
   1  14  18      825.92      781.69     66.51 o
   2  14  18      181.02      135.68     54.81 o
  -4  15  18      105.87      118.85     59.70 o
  -3  15  18       69.12       70.55     54.27 o
  -2  15  18     1919.72     1999.34    125.37 o
  -1  15  18       89.21       86.29     54.81 o
   0  15  18       91.62       75.44     59.16 o
   1  15  18       13.75     -112.34     74.89 o
   2  15  18        8.89       27.14     37.99 o
  -9   0  19       10.74      -39.89     26.59 o
  -7   0  19       25.83        5.43     54.81 o
  -5   0  19      719.69      825.46     63.50 o
  -3   0  19      172.94      210.57     49.39 o
   1   0  19      803.36      846.63     85.75 o
   3   0  19        8.89      130.25     32.02 o
   5   0  19      183.21      125.37     21.71 o
   7   0  19      843.39      948.11     81.41 o
   9   0  19       47.88      151.42     86.83 o
 -11   1  19       10.67       13.31    105.56 o
 -10   1  19        1.98      -42.53     28.36 o
  -8   1  19        4.24      125.11     43.57 o
  -7   1  19      153.24      267.75    149.24 o
  -6   1  19       18.74       40.36     27.92 o
  -5   1  19      701.48      821.72    228.48 o
  -4   1  19      426.24      438.77    173.94 o
  -3   1  19     1148.17     1167.65     58.07 o
  -2   1  19      384.99      382.56     30.49 o
  -1   1  19       90.85      148.83     23.25 o
   0   1  19       91.63       45.86     23.41 o
   1   1  19       13.48      110.85     24.22 o
   2   1  19      117.43      105.00     21.23 o
   3   1  19      122.91      153.30     33.51 o
   4   1  19      385.20      334.91     33.06 o
   5   1  19      192.83      303.79     86.29 o
   6   1  19       84.47      119.34     43.96 o
   7   1  19       15.69      -75.59     70.28 o
   8   1  19      165.52      335.47     65.81 o
 -11   2  19       15.25      103.11     59.70 o
 -10   2  19       34.68       91.72     49.39 o
  -9   2  19        2.08       22.68     27.31 o
  -8   2  19       19.12      126.19    160.64 o
  -7   2  19       41.16       40.97     34.54 o
  -6   2  19        1.07       -8.84     45.86 o
  -5   2  19        0.98       -9.58     59.70 o
  -4   2  19       38.54       21.71     40.97 o
  -3   2  19      935.97      954.13     44.70 o
  -2   2  19       24.50       10.31     26.86 o
  -1   2  19       15.86        2.33     21.71 o
   1   2  19      649.59      955.88     78.45 o
   2   2  19      112.31      205.92     48.57 o
   3   2  19      155.62      177.38     27.14 o
   4   2  19      152.70      172.90    116.14 o
   5   2  19     1025.01      909.94     75.17 o
   6   2  19       62.02       48.57     26.86 o
   7   2  19      255.26      174.99     32.83 o
   8   2  19        2.71       18.94    146.26 o
   9   2  19       29.39       57.09    129.98 o
 -11   3  19        0.01      116.14     75.71 o
 -10   3  19        6.15       53.86     62.41 o
  -9   3  19        6.00      -36.66     39.31 o
  -8   3  19       46.90       33.78     22.08 o
  -7   3  19        1.26       40.91     24.42 o
  -6   3  19      179.18      118.85     59.70 o
  -5   3  19      252.57      320.17    108.81 o
  -4   3  19        6.39       21.11     29.85 o
  -3   3  19      360.43      330.04     57.53 o
  -2   3  19       91.87      139.65     24.15 o
  -1   3  19       59.51       96.11     45.86 o
   0   3  19        9.42       21.71     10.85 o
   1   3  19       41.15       70.55     16.28 o
   2   3  19       26.72        0.68     13.96 o
   3   3  19       20.29       33.40     18.99 o
   4   3  19       75.14       41.48     73.27 o
   5   3  19        0.80      -13.35     26.86 o
   6   3  19      229.32      191.59     43.69 o
   7   3  19        2.38        2.28     35.00 o
   8   3  19        4.70      -27.14     37.99 o
   9   3  19       42.58      287.09     87.38 o
 -10   4  19       48.18       65.67     81.41 o
  -9   4  19        0.61      -17.53     23.01 o
  -8   4  19       57.17      191.50     51.14 o
  -7   4  19       39.82       66.03     59.43 o
  -6   4  19       52.86      162.27     43.42 o
  -5   4  19      174.04      143.54     40.97 o
  -4   4  19       63.78       50.45     20.99 o
  -3   4  19      220.07      230.04     68.11 o
  -2   4  19        7.36       -5.43     33.11 o
  -1   4  19       61.61       -5.43     38.53 o
   0   4  19       19.89      -17.09     35.28 o
   1   4  19      665.77      512.06     68.11 o
   2   4  19      270.82      206.23     37.99 o
   3   4  19        2.37       35.80     64.85 o
   4   4  19        7.26       28.03     29.85 o
   5   4  19       40.77       41.26     70.55 o
   6   4  19        0.11      -38.05     33.90 o
   7   4  19       67.74      134.94    119.67 o
   8   4  19        9.54      156.10     62.68 o
 -10   5  19       58.20       34.32    138.66 o
  -9   5  19        2.14       86.29     64.04 o
  -8   5  19       19.57      113.68     67.57 o
  -7   5  19       51.79       77.43     51.56 o
  -6   5  19       90.90       27.59     65.13 o
  -5   5  19        0.01       18.85     23.09 o
  -4   5  19      267.79      272.77     84.39 o
  -3   5  19      114.58      262.25     73.27 o
  -2   5  19        0.48       54.27     16.28 o
   0   5  19        1.42      -28.49     18.99 o
   1   5  19      384.22      282.21     32.02 o
   2   5  19        1.91       43.03     18.99 o
   3   5  19        3.36      -15.68     16.95 o
   4   5  19      122.97      166.71     33.88 o
   5   5  19       98.84       97.32     30.38 o
   6   5  19       62.00       68.18     81.13 o
   7   5  19       21.88       84.03     45.57 o
   8   5  19       18.60       15.35     48.02 o
  -9   6  19      124.26      -61.46     40.97 o
  -8   6  19       15.48        0.00     29.12 o
  -7   6  19       12.13      -16.28     48.84 o
  -6   6  19       57.02        0.48     21.23 o
  -5   6  19       42.17      120.82    100.40 o
  -4   6  19        3.26       44.84     28.36 o
  -3   6  19        1.75        0.00     54.27 o
  -2   6  19       31.98      -19.47     18.72 o
  -1   6  19      250.35      277.32     58.61 o
   0   6  19       22.03      -29.12     19.42 o
   1   6  19      295.44      318.31     37.72 o
   2   6  19      119.08      154.54     56.71 o
   3   6  19       51.00       24.25     15.54 o
   4   6  19      143.89      178.13    111.26 o
   5   6  19       51.44       27.64     54.27 o
   6   6  19        7.98       66.23     70.28 o
   7   6  19       23.63      162.59     59.43 o
   8   6  19      130.33      239.33     59.16 o
 -10   7  19       12.73      162.27     48.84 o
  -9   7  19       51.78       38.50     38.74 o
  -8   7  19       29.18       24.74     67.57 o
  -7   7  19        5.82      -53.54     35.70 o
  -6   7  19       28.86       89.38     38.26 o
  -5   7  19      236.65      311.88     40.54 o
  -4   7  19      117.17      113.97     24.96 o
  -3   7  19      204.02      134.41     28.78 o
  -2   7  19      174.51      363.25     32.11 o
  -1   7  19       66.23       59.70     18.15 o
   0   7  19       60.75       51.83     16.82 o
   1   7  19       89.32      102.54     24.15 o
   2   7  19        1.31       13.24     16.19 o
   3   7  19       56.51       60.71     67.57 o
   4   7  19       28.43       97.32     38.26 o
   5   7  19       40.92       70.55     25.77 o
   6   7  19       93.48       99.31    102.57 o
   7   7  19      163.97      129.76     59.16 o
   8   7  19      237.32      135.68     42.87 o
  -8   8  19       55.86      -21.71     37.45 o
  -7   8  19       42.31      162.27     65.67 o
  -6   8  19      169.55      278.23     49.92 o
  -5   8  19       48.19       80.08     70.28 o
  -4   8  19        2.20      -29.29     27.14 o
  -3   8  19      101.20       -0.75     59.97 o
  -2   8  19       38.58       59.95     46.13 o
  -1   8  19       22.11       85.44     67.84 o
   0   8  19        5.17       49.54     51.83 o
   1   8  19      190.83       76.06     89.00 o
   2   8  19      328.02      256.99     90.09 o
   3   8  19        7.71      -19.94     94.70 o
   4   8  19       13.33        8.24     35.28 o
   5   8  19        4.92      -49.22     32.81 o
   6   8  19        1.87      163.72     53.23 o
   7   8  19       44.27       51.90    121.84 o
  -8   9  19        1.08       91.72     65.13 o
  -7   9  19      102.27      156.86     37.99 o
  -5   9  19        0.12       87.05     38.37 o
  -4   9  19       48.50       10.85     19.87 o
  -3   9  19       18.16      189.95     48.84 o
  -2   9  19       17.72        9.00     70.01 o
  -1   9  19      111.26      188.09     26.33 o
   0   9  19       50.58       32.02     32.56 o
   1   9  19       51.69       32.02     26.59 o
   2   9  19       22.54       38.28     35.00 o
   3   9  19      236.31      175.55     91.99 o
   4   9  19       27.99      -48.84     32.56 o
   5   9  19      113.09      324.27    271.90 o
   6   9  19      161.28      175.62     35.81 o
   7   9  19        0.02      -60.24     40.16 o
  -8  10  19      188.76       80.86     65.13 o
  -7  10  19        1.91       32.02     54.27 o
  -6  10  19        0.25      -38.53     43.96 o
  -5  10  19        7.73      -33.38     23.72 o
  -4  10  19       28.23       71.65     59.43 o
  -3  10  19      154.39      308.75    116.95 o
  -2  10  19       37.36       45.73    124.55 o
  -1  10  19       12.54      -21.94     24.15 o
   0  10  19       24.41      113.97     59.70 o
   2  10  19        0.60       19.73     42.08 o
   3  10  19        3.61      -16.28     43.42 o
   4  10  19       31.58      -41.77     27.85 o
   5  10  19       98.64      245.30     50.27 o
   6  10  19       10.67      -27.14     60.24 o
  -5  11  19        1.10      142.20    195.92 o
  -4  11  19        4.24      -38.65     25.77 o
  -3  11  19        2.26       27.68     35.11 o
  -2  11  19       53.62       35.91     27.00 o
  -1  11  19        6.66       73.78     26.87 o
   0  11  19        1.45       70.55     59.16 o
   1  11  19        8.01       86.29     58.61 o
   2  11  19      207.22      337.49     41.88 o
   3  11  19       11.07      -31.92     31.12 o
   4  11  19       56.92       78.42     62.14 o
   6  11  19        5.46      282.21     81.41 o
  -6  12  19        7.19      108.00     39.08 o
  -5  12  19      104.28      157.32     73.81 o
  -3  12  19       14.60       -0.89     22.48 o
  -2  12  19       21.95      -17.12    113.97 o
  -1  12  19        7.74       -6.01     67.57 o
   0  12  19      126.75       75.44     48.84 o
   1  12  19       40.91       59.70     43.42 o
   2  12  19       11.78      -22.50     27.41 o
   3  12  19       37.48      239.33     81.95 o
   4  12  19       34.71       15.91     59.70 o
   5  12  19        0.72       47.78     36.24 o
  -5  13  19        3.84      118.85     54.81 o
  -4  13  19        3.21      -54.11    133.24 o
  -3  13  19       57.34      -39.89     26.59 o
  -2  13  19       43.63        5.32     80.86 o
  -1  13  19        6.54       10.85     43.42 o
   0  13  19       53.76      173.67     60.24 o
   1  13  19       30.22      -27.41     70.28 o
   2  13  19       13.82      -54.27     43.42 o
   3  13  19       62.77       27.14     43.96 o
  -5  14  19       34.16      -65.94     43.96 o
  -1  14  19        1.26      -21.71     37.45 o
   0  14  19        6.47      -70.55     59.16 o
   1  14  19        0.72       80.86     43.96 o
   2  14  19        0.91      -32.02     48.30 o
   3  14  19        7.50      -89.55     59.70 o
  -3  15  19       33.30       86.29     54.81 o
  -2  15  19      125.09      277.32    103.11 o
  -1  15  19        3.92      -21.71     54.27 o
   1  15  19        1.03       36.29     29.84 o
 -10   0  20        0.24       27.14     37.99 o
  -8   0  20      701.02      601.86     65.13 o
  -6   0  20       16.46      118.85     48.30 o
  -4   0  20     4234.33     4116.99    141.65 o
  -2   0  20     3047.22     2743.39    154.13 o
   0   0  20     4075.10     4825.77    214.91 o
   2   0  20     8400.36     8264.37    240.96 o
   4   0  20     5916.39     6086.48    161.18 o
   6   0  20     4794.84     4484.40    177.47 o
   8   0  20      136.62       80.86     59.70 o
 -11   1  20      257.19       54.62     38.57 o
 -10   1  20       12.15      155.54     64.58 o
  -9   1  20       15.43      108.00     70.55 o
  -8   1  20      120.54      133.54     78.69 o
  -7   1  20        1.33       55.14     40.70 o
  -6   1  20     4078.26     4548.69    119.35 o
  -5   1  20     1713.56     1586.20     68.32 o
  -4   1  20     3602.69     3511.11    100.19 o
  -3   1  20       47.50       31.12     16.95 o
  -2   1  20     1400.13     1465.50     76.52 o
  -1   1  20     3750.18     3429.92    172.58 o
   0   1  20      190.80      277.32     36.90 o
   1   1  20      273.75      233.51     65.13 o
   2   1  20     8922.16     9205.54    887.06 o
   3   1  20      574.89      561.53     34.13 o
   4   1  20      418.75      452.18    157.39 o
   5   1  20        6.05       28.22     21.71 o
   6   1  20      259.34      158.67     40.97 o
   7   1  20        0.37       -4.25     42.87 o
   8   1  20      333.96      278.18     52.33 o
   9   1  20       49.38       97.69     75.44 o
 -10   2  20      272.54      473.69     53.85 o
  -9   2  20        6.37       -1.52     70.55 o
  -8   2  20       13.67      183.12    122.65 o
  -7   2  20      800.31      772.94     56.97 o
  -6   2  20      295.88      167.53     29.31 o
  -5   2  20      973.61     1008.35     50.70 o
  -4   2  20     1702.34     1645.87    166.61 o
  -3   2  20      964.89      887.33    191.85 o
  -2   2  20     1834.94     1856.93    112.34 o
  -1   2  20     1602.32     1798.92     77.17 o
   0   2  20     3996.45     3577.05     82.41 o
   1   2  20     1589.27     1474.78     99.86 o
   2   2  20     3284.30     3417.94     94.17 o
   3   2  20      781.01      915.48    168.78 o
   4   2  20      469.75      484.37     84.12 o
   5   2  20       76.17      179.89     48.84 o
   6   2  20      258.92      124.64     24.65 o
   7   2  20      217.58      123.55     30.25 o
   8   2  20       53.69      248.05    201.62 o
 -10   3  20        1.96      -89.55     59.70 o
  -9   3  20       27.27      -37.31     24.87 o
  -8   3  20      114.12      216.33     38.91 o
  -7   3  20     1736.28     1483.03    169.33 o
  -6   3  20     1125.77     1071.89     85.48 o
  -5   3  20     1830.34     1943.46    152.23 o
  -4   3  20     5513.18     5458.18    126.68 o
  -3   3  20     2084.36     2114.20     91.99 o
  -2   3  20      709.77      894.38     61.87 o
  -1   3  20      370.38      253.28     40.70 o
   0   3  20      139.42       72.86     43.15 o
   1   3  20      205.76      243.68     20.62 o
   2   3  20      117.95      118.85     59.97 o
   3   3  20     7030.07     6608.51    118.58 o
   4   3  20     2486.91     2460.75    344.35 o
   5   3  20        2.94       64.13     21.89 o
   6   3  20       87.02      -16.28     37.99 o
   7   3  20      482.02      492.84     47.83 o
   8   3  20      216.47      542.17     82.49 o
 -10   4  20      172.10       54.27     57.26 o
  -9   4  20       65.22      202.74     39.94 o
  -8   4  20      215.11      189.52     62.41 o
  -7   4  20      261.50      320.29    127.81 o
  -6   4  20       14.21       20.70     26.17 o
  -5   4  20     1797.55     1924.90     63.87 o
  -4   4  20     2360.65     2286.31    134.05 o
  -3   4  20       97.68      121.38     27.40 o
  -2   4  20      947.27      813.57     84.12 o
  -1   4  20       69.19      151.20     31.97 o
   0   4  20      909.17      937.14     57.53 o
   1   4  20     2821.58     2507.47    121.57 o
   2   4  20        5.14      146.92     37.99 o
   3   4  20      112.94       80.31     24.48 o
   4   4  20      835.48      582.81    136.49 o
   5   4  20        1.49       39.47     21.98 o
   6   4  20       24.83       73.89     43.79 o
   7   4  20       36.62       81.65     89.82 o
   8   4  20        3.25      -21.71     32.02 o
 -10   5  20      119.15      407.57     98.23 o
  -9   5  20      155.03       48.84     59.70 o
  -7   5  20      840.62      771.45    107.73 o
  -6   5  20      203.05      279.19     39.94 o
  -5   5  20     9192.47     8940.12    332.95 o
  -4   5  20       79.91      116.11     37.99 o
  -3   5  20     2254.50     2128.83     65.40 o
  -2   5  20      799.09      796.12     47.61 o
   0   5  20        3.96       89.15     54.27 o
   1   5  20     1281.46     1306.71    201.62 o
   2   5  20        3.88       72.05     27.00 o
   3   5  20     1388.65     1431.42    154.13 o
   4   5  20       16.82       42.80     40.43 o
   5   5  20     1222.88     1022.42     92.26 o
   6   5  20      138.27      -32.02     54.27 o
   7   5  20      685.00      630.24    111.80 o
   8   5  20        6.49      -35.95     64.85 o
 -10   6  20      716.95      631.17    125.91 o
  -9   6  20       15.25      -75.44     53.73 o
  -8   6  20      230.09      248.51     37.99 o
  -7   6  20      503.02      344.13     41.83 o
  -6   6  20      606.28      576.39    190.22 o
  -5   6  20      125.23      142.15     46.13 o
  -4   6  20     1700.30     2238.86     98.10 o
  -3   6  20       38.02      128.07    116.68 o
  -2   6  20      712.93      513.62    121.02 o
  -1   6  20        2.22       34.82     67.84 o
   0   6  20     1752.70     1850.36    121.84 o
   1   6  20      320.27      411.80     22.08 o
   2   6  20     1112.14     1257.39     54.25 o
   3   6  20     1207.27     1171.58     54.07 o
   4   6  20     1999.35     1877.06    225.77 o
   5   6  20      218.19      137.71     41.44 o
   6   6  20       37.65       42.87     33.11 o
   7   6  20      397.90      227.94     75.44 o
   8   6  20      323.45      429.01     48.96 o
  -9   7  20       18.77      130.25     60.78 o
  -7   7  20     1282.13     1076.80    104.47 o
  -6   7  20      746.00     1034.01     86.83 o
  -5   7  20      775.03     1057.69     55.16 o
  -4   7  20     1859.55     1940.70    173.12 o
  -3   7  20      312.18      323.96     36.22 o
  -2   7  20      370.35      295.85     68.38 o
  -1   7  20      184.72      195.92     26.59 o
   0   7  20      404.99      305.09     23.48 o
   1   7  20     1579.45     1484.87     99.04 o
   2   7  20     1004.23      887.94    105.83 o
   3   7  20      561.40      591.01     71.64 o
   4   7  20      755.07      933.13     76.67 o
   5   7  20       27.50       55.69     49.12 o
   6   7  20      259.38      272.05    108.27 o
   7   7  20      332.54      349.00     36.56 o
  -8   8  20      494.24      641.71    112.07 o
  -6   8  20       24.43      -20.08     73.27 o
  -5   8  20      184.70      318.20    131.06 o
  -4   8  20      171.28      206.27    113.70 o
  -3   8  20      541.87      676.78     39.17 o
  -2   8  20     1624.88     1604.66     59.45 o
  -1   8  20      348.78      354.62     67.02 o
   0   8  20      987.93     1172.39    233.36 o
   1   8  20      543.95      530.19     34.29 o
   2   8  20     1163.88     1285.54     53.11 o
   3   8  20      219.20      313.69     45.86 o
   4   8  20        1.10      -21.41     35.28 o
   5   8  20        9.73       -5.43     43.96 o
   6   8  20       38.61       -0.30     65.13 o
   7   8  20       23.22      -21.71     32.02 o
  -7   9  20       88.29      151.42     70.55 o
  -6   9  20      113.04       75.44     48.84 o
  -5   9  20      530.50      808.64    104.74 o
  -4   9  20       40.97       10.85     21.71 o
  -3   9  20      301.10      311.93     49.12 o
  -2   9  20     1342.62      933.06     99.86 o
  -1   9  20        0.08       60.49     48.84 o
   0   9  20      257.74      388.76     79.24 o
   1   9  20      771.22      693.29     94.70 o
   2   9  20     2101.21     1902.31    118.85 o
   3   9  20      296.31      680.01     88.46 o
   4   9  20     1135.29     1383.91    159.01 o
   5   9  20       33.76      255.11    108.00 o
   6   9  20        3.99       29.60    167.43 o
   7   9  20      116.05      -18.67     29.86 o
  -8  10  20      121.12      299.58     86.83 o
  -7  10  20      281.91      352.76     68.92 o
  -6  10  20       28.03        0.00     54.27 o
  -4  10  20      471.52      515.03     60.24 o
  -3  10  20      959.37      683.81    115.60 o
  -2  10  20      167.60      162.16     23.25 o
  -1  10  20      371.73      307.49     57.53 o
   0  10  20      151.15      238.58     25.11 o
   1  10  20      151.40      153.55     25.02 o
   2  10  20      122.10      334.50    150.33 o
   3  10  20       48.58      130.25     65.67 o
   4  10  20       24.96       47.97     39.35 o
   5  10  20      166.47      134.35     47.42 o
   6  10  20       35.23       80.86     48.84 o
  -6  11  20      498.32      305.00     77.06 o
  -5  11  20       27.47      -32.70     51.29 o
  -2  11  20      140.56      113.00     37.99 o
  -1  11  20       24.75       46.94     48.84 o
   0  11  20      174.53      135.68     42.87 o
   1  11  20      694.22      470.71     68.11 o
   2  11  20       17.89       90.60     35.11 o
   3  11  20     1001.10     1075.12     95.50 o
   4  11  20       18.15      -21.71     48.30 o
   5  11  20      457.20      543.51    151.14 o
  -6  12  20       38.83      135.68     65.13 o
  -5  12  20       25.60      135.68     42.87 o
  -4  12  20       10.04      -33.28     22.19 o
  -3  12  20      470.69      392.04     60.24 o
  -2  12  20      390.87      498.21     92.26 o
  -1  12  20     1205.65     1150.43     64.72 o
   0  12  20       90.22       24.21     59.70 o
   1  12  20      914.06     1021.60    196.46 o
   2  12  20       19.57      210.57     64.04 o
   3  12  20      300.39      440.68     98.77 o
   4  12  20      104.56      218.17     89.82 o
   5  12  20       18.58      -65.67     59.70 o
  -5  13  20      744.12      754.91    101.49 o
  -4  13  20      180.82      116.05     87.10 o
  -3  13  20      169.16      227.83     47.47 o
  -2  13  20       22.77      151.42     43.42 o
  -1  13  20      167.71      619.77     99.32 o
   0  13  20        2.36      -59.70     59.16 o
   1  13  20       34.72      103.11     37.45 o
   2  13  20      246.78      375.55     77.06 o
   3  13  20      282.55      341.91     71.09 o
   4  13  20       63.07      183.98     65.67 o
  -3  14  20      504.33      472.16     92.80 o
  -2  14  20      309.41      440.68    108.00 o
  -1  14  20      482.10      449.91     97.14 o
   0  14  20      430.05      791.81     99.32 o
   1  14  20      615.87      726.34     79.51 o
   2  14  20       97.93        2.34    132.69 o
  -1  15  20      125.40       10.85     60.24 o
   0  15  20       69.25      168.24     59.16 o
  -9   0  21       12.31       75.44     53.73 o
  -7   0  21       12.95      -49.66     33.11 o
  -5   0  21     2438.73     2531.74    111.26 o
  -3   0  21     2197.63     1973.29    130.79 o
  -1   0  21      647.55      707.15     47.22 o
   1   0  21       96.28       10.85     16.82 o
   3   0  21     2860.17     3052.74    122.11 o
   5   0  21      106.49       32.02     32.56 o
   7   0  21        7.94       97.69     37.99 o
 -10   1  21        1.08      -14.67     32.29 o
  -9   1  21        3.16       23.26    132.69 o
  -8   1  21        1.27       83.84    129.71 o
  -7   1  21        0.14        0.00     54.27 o
  -6   1  21      417.64      630.12    185.61 o
  -5   1  21      120.15       94.17    121.57 o
  -4   1  21       75.28       88.97     26.78 o
  -3   1  21       88.00       43.15     23.03 o
  -2   1  21       21.33       29.77     30.12 o
  -1   1  21       16.88      103.47     86.83 o
   0   1  21       58.70       70.55     27.14 o
   1   1  21      179.40      183.08     65.13 o
   2   1  21        3.10       18.80     20.94 o
   3   1  21      110.99      172.08     70.01 o
   4   1  21      122.49       83.15     24.80 o
   5   1  21        2.17       12.66     16.95 o
   6   1  21       61.53       57.66     43.15 o
   7   1  21       81.37      106.05     29.85 o
   8   1  21      106.49      395.63    102.57 o
 -10   2  21        4.57       96.97     35.40 o
  -9   2  21       36.08      151.42     40.16 o
  -8   2  21       74.79       16.28     59.70 o
  -7   2  21        0.01        8.80     53.73 o
  -6   2  21        4.28      -27.64     18.43 o
  -5   2  21      126.33      251.34     32.22 o
  -4   2  21      237.21      189.64     31.12 o
  -3   2  21     1474.65     1589.47     61.60 o
  -2   2  21       57.20      136.02     62.14 o
  -1   2  21      313.19      435.79     34.51 o
   1   2  21      126.73      151.00     27.14 o
   2   2  21       11.89       36.18     27.14 o
   3   2  21       62.67       99.22     28.98 o
   4   2  21       14.04       83.27     45.86 o
   5   2  21      912.30      953.60     49.14 o
   6   2  21       84.56      211.05     57.26 o
   7   2  21        1.23       69.98     75.71 o
   8   2  21       42.58      -80.59     53.73 o
  -9   3  21        6.08      122.12     67.84 o
  -8   3  21      111.56      127.81     36.24 o
  -7   3  21       57.75       38.53     43.96 o
  -6   3  21        0.05      -10.79     15.54 o
  -5   3  21       29.48       92.88     28.51 o
  -4   3  21      125.33      228.15     36.48 o
  -3   3  21       26.76       39.53     40.43 o
  -2   3  21       14.08      123.83     23.93 o
  -1   3  21        2.15      -10.85     21.71 o
   0   3  21        1.24       70.55     43.42 o
   1   3  21        0.49       97.69     37.99 o
   2   3  21      916.13     1266.14     89.00 o
   3   3  21      348.94      477.34    108.81 o
   4   3  21        0.04      127.92     36.98 o
   5   3  21       39.30      100.42     26.78 o
   6   3  21       35.87      -36.72     24.48 o
   7   3  21       24.29       60.32     78.42 o
   8   3  21       24.36       10.85     54.81 o
 -10   4  21        4.20       -5.43     43.96 o
  -9   4  21       58.07       12.82     67.57 o
  -8   4  21       65.88       10.85     22.08 o
  -7   4  21      149.53       93.59    103.11 o
  -6   4  21       14.48       -8.01     75.44 o
  -5   4  21        2.32       49.75     21.89 o
  -4   4  21       78.08      103.87     28.98 o
  -3   4  21       35.58       80.83     54.27 o
  -2   4  21        3.03       58.14     16.82 o
  -1   4  21      293.96      389.66     64.04 o
   0   4  21       32.85       21.71     40.97 o
   1   4  21      600.86      494.42    119.94 o
   2   4  21       44.71       84.87     45.86 o
   3   4  21       20.81      -25.31     18.37 o
   4   4  21        0.04      -21.71     27.14 o
   5   4  21       85.19       25.78     43.15 o
   6   4  21        1.17      -40.16     45.86 o
   7   4  21        1.22      -35.32     30.82 o
   8   4  21       15.30       70.55     75.44 o
 -10   5  21        3.40      272.44     92.26 o
  -9   5  21       11.10      119.71     32.67 o
  -8   5  21       71.73      203.98     42.15 o
  -7   5  21        0.51       18.79     97.42 o
  -6   5  21        8.63      -38.53     27.14 o
  -5   5  21       51.68       38.15     26.67 o
  -4   5  21       58.42      166.66     68.11 o
  -3   5  21       33.87       18.23     27.41 o
  -2   5  21       12.51       54.27     27.14 o
  -1   5  21        1.33        6.06     28.34 o
   0   5  21       35.67       73.00     31.42 o
   1   5  21      125.30      167.01     97.14 o
   2   5  21      295.83      254.57    157.93 o
   3   5  21       95.36      145.43     32.29 o
   4   5  21      548.60      488.61     51.29 o
   5   5  21        1.16      123.48     36.14 o
   6   5  21       12.20       32.02     24.57 o
   7   5  21       17.17      -45.00     86.56 o
   8   5  21       11.83      -27.14     43.96 o
  -9   6  21       17.56      200.26     74.89 o
  -8   6  21        4.11      -43.46     28.98 o
  -7   6  21      148.14      232.28     80.86 o
  -6   6  21        7.60      -26.75     17.83 o
  -5   6  21        5.41       46.70     78.42 o
  -4   6  21       68.29       -3.52     20.99 o
  -3   6  21        1.94        9.05     56.98 o
  -2   6  21        6.12       58.33     23.09 o
  -1   6  21      492.63      526.54     74.62 o
   0   6  21        2.31       12.84     38.53 o
   1   6  21      766.24      948.49    118.04 o
   2   6  21      141.98       92.26     49.12 o
   3   6  21      271.91      319.36    110.44 o
   4   6  21       17.82      105.35     46.40 o
   5   6  21       30.32      104.42     54.27 o
   6   6  21       91.69      315.56     97.96 o
   7   6  21       26.38       42.33     28.59 o
  -9   7  21       34.14       19.22     43.69 o
  -8   7  21       42.01       26.49     39.35 o
  -7   7  21        1.84      -56.98     37.99 o
  -6   7  21        6.32       -7.70    108.54 o
  -5   7  21       21.27       54.27     32.56 o
  -4   7  21      139.74      132.28     22.37 o
  -3   7  21      141.82      146.96    132.96 o
  -2   7  21       64.29      -27.14     27.14 o
  -1   7  21       16.92       70.55     38.53 o
   0   7  21       53.33       48.84     26.59 o
   1   7  21      112.23      165.04     59.97 o
   2   7  21      143.78       72.45     84.39 o
   3   7  21       24.51      -62.50    143.28 o
   4   7  21       84.66       97.06     33.45 o
   5   7  21      167.49      189.95     81.41 o
   6   7  21        1.63        5.50     24.71 o
   7   7  21       14.04      -31.31     32.88 o
  -8   8  21        4.18      -80.86     59.70 o
  -7   8  21        0.01       38.53     54.81 o
  -6   8  21        5.11      -54.99     75.44 o
  -5   8  21        6.67      130.25     70.55 o
  -4   8  21        0.03       19.35     70.82 o
  -3   8  21        4.45       25.84     26.44 o
  -2   8  21      139.73       30.20     59.70 o
  -1   8  21      218.37      378.81     79.24 o
   0   8  21       29.40       26.23     16.95 o
   1   8  21      506.74      528.83     73.54 o
   2   8  21        0.86       42.87     27.14 o
   3   8  21        0.22        0.18     32.29 o
   4   8  21       19.62       46.96     54.00 o
   5   8  21      102.65      156.84     38.53 o
   6   8  21       23.82      144.46    138.39 o
   7   8  21       90.72      -25.05    148.97 o
  -8   9  21        1.05      113.97     71.09 o
  -7   9  21        4.18      -57.80     38.53 o
  -6   9  21       62.91      168.24     53.73 o
  -5   9  21      171.99       86.29     54.81 o
  -4   9  21       57.58       56.52     37.91 o
  -3   9  21        0.55        1.15     89.28 o
  -2   9  21       75.77       23.63     23.78 o
  -1   9  21        6.78       -4.30     40.32 o
   0   9  21      255.14      118.85     43.42 o
   1   9  21       58.06        2.19     26.33 o
   2   9  21       27.50       12.47     20.99 o
   3   9  21      104.81       21.71     59.70 o
   5   9  21        6.88      -31.10     62.14 o
   6   9  21       83.41       59.70     43.42 o
  -8  10  21        0.00      -65.94     43.96 o
  -6  10  21       17.85      197.93     46.02 o
  -4  10  21        5.76      -49.01     32.67 o
  -3  10  21        2.08       29.43    129.71 o
  -2  10  21       18.58       35.57     83.85 o
  -1  10  21        2.16       66.74     32.88 o
   0  10  21       16.18       16.70     40.70 o
   1  10  21       17.11       27.14     27.14 o
   2  10  21       28.56       -1.79     21.71 o
   3  10  21        2.38      118.85     54.81 o
   4  10  21       78.91       18.78    145.99 o
   5  10  21      119.07      151.42     54.27 o
   6  10  21        7.32       21.14     43.14 o
  -6  11  21      210.75      140.56     64.58 o
  -5  11  21       17.36      -48.84     33.11 o
  -2  11  21       91.46       86.40    118.85 o
  -1  11  21        9.67       21.71     65.13 o
   0  11  21      101.95       32.02     37.45 o
   1  11  21        5.36       64.78     38.19 o
   2  11  21        0.31      -27.14     27.14 o
   3  11  21        4.06       38.53     32.56 o
   5  11  21        0.07       82.50     31.72 o
  -6  12  21       23.26      -80.59     53.73 o
  -5  12  21      247.17      373.36    112.88 o
  -4  12  21        5.18       32.02     48.30 o
  -3  12  21      200.38      182.30     91.99 o
  -2  12  21        8.32      456.42    103.66 o
  -1  12  21       43.78        0.00     54.27 o
   0  12  21       42.36      131.25     39.77 o
   1  12  21        0.02       59.70     65.13 o
   2  12  21        1.81      -11.17     32.56 o
   3  12  21       52.32       23.15     42.89 o
   4  12  21        0.16       65.67     37.99 o
  -5  13  21       13.24       27.14     49.39 o
  -4  13  21       68.14      -65.13     43.42 o
  -3  13  21       13.13      481.93    113.43 o
  -2  13  21        0.04       21.71     54.27 o
  -1  13  21       70.31      173.67     48.30 o
   0  13  21        2.87      -56.98     37.99 o
   1  13  21      129.50      156.10     41.82 o
   2  13  21        0.01      -58.99     67.84 o
   3  13  21        0.80     -113.97     75.98 o
  -3  14  21       16.75      140.56     74.89 o
  -1  14  21       41.33       70.55     43.42 o
   0  14  21       13.78       16.55     48.84 o
   1  14  21       14.38        0.00     54.27 o
   2  14  21        2.54       65.67     59.70 o
 -10   0  22        2.30       91.72     86.29 o
  -8   0  22      243.47      221.43     76.52 o
  -6   0  22      115.85      210.57     49.39 o
  -4   0  22    19322.31    19283.53    491.15 o
  -2   0  22      874.06      668.62     72.18 o
   0   0  22      147.32      282.21     44.50 o
   2   0  22     9987.92    10171.45    237.71 o
   4   0  22     3541.11     3327.35    110.71 o
   6   0  22     1788.63     2039.50     99.86 o
   8   0  22     2686.44     1800.71    162.81 o
 -10   1  22      213.77      386.39     86.83 o
  -9   1  22      682.72      830.28     66.99 o
  -8   1  22      730.83      775.09    173.12 o
  -7   1  22      549.08      544.58    165.25 o
  -6   1  22     1658.56     2051.30    261.31 o
  -5   1  22      219.10      160.26     42.40 o
  -4   1  22     4218.81     4249.62    111.94 o
  -3   1  22        6.05       29.17     67.57 o
  -2   1  22        0.00       -1.81     37.99 o
  -1   1  22      880.06      934.54     99.32 o
   0   1  22     1014.13      886.25     61.33 o
   1   1  22      514.67      521.54     60.78 o
   2   1  22     3830.93     4179.79    454.52 o
   3   1  22      458.67      523.02     70.82 o
   4   1  22       82.21       56.98     40.70 o
   5   1  22       74.03       93.38     18.49 o
   6   1  22     1069.19     1224.69     84.93 o
   7   1  22      428.39      681.96    195.10 o
   8   1  22       83.82      162.27     80.86 o
 -10   2  22      782.24      634.97    141.10 o
  -9   2  22      332.08      262.94     55.58 o
  -8   2  22      390.25      413.96     84.12 o
  -7   2  22       96.08      186.16    103.66 o
  -6   2  22      565.04      541.77    107.46 o
  -5   2  22     1029.45     1137.19    156.03 o
  -4   2  22     1988.07     2115.55    147.35 o
  -3   2  22      556.24      535.47    124.55 o
  -2   2  22     2339.82     2250.61    104.74 o
  -1   2  22      901.17      815.04     64.44 o
   0   2  22     7215.40     7078.01    223.05 o
   1   2  22      157.71      154.53     53.73 o
   2   2  22      144.29      115.17     35.28 o
   3   2  22      362.76      514.04     37.40 o
   4   2  22      257.18      141.10     26.67 o
   5   2  22     2026.18     2220.80    123.19 o
   6   2  22       21.41       21.71     32.02 o
   7   2  22      963.57     1059.82    192.93 o
 -10   3  22      100.96      272.44    109.63 o
  -9   3  22      279.19      242.78     43.15 o
  -8   3  22       69.52       44.36     78.69 o
  -7   3  22      504.15      700.22     54.54 o
  -6   3  22     1151.60     1091.35    104.20 o
  -5   3  22      481.47      476.98     75.44 o
  -4   3  22      139.70      149.99     30.51 o
  -3   3  22      217.39      262.66     30.51 o
  -2   3  22       55.90       36.74     24.72 o
  -1   3  22      907.17     1170.39     60.18 o
   0   3  22      335.90      512.80     51.24 o
   1   3  22     1457.46     1521.61    121.84 o
   2   3  22     2594.86     2682.07    122.11 o
   3   3  22      661.42      793.97     38.18 o
   4   3  22     1182.73     1280.24    181.26 o
   5   3  22      212.77      278.78     30.31 o
   6   3  22        4.99      -30.34     28.26 o
   7   3  22      102.37       78.56     37.99 o
 -10   4  22      191.91      797.10    197.82 o
  -9   4  22      333.37      341.09     70.73 o
  -8   4  22       28.58       14.31     75.98 o
  -7   4  22      218.78      274.56     38.42 o
  -6   4  22       11.83        4.97     22.08 o
  -5   4  22     1074.34     1040.70     56.71 o
  -4   4  22     1197.76     1159.40     70.28 o
  -3   4  22       32.29       38.53     27.14 o
  -1   4  22     1455.04     1565.61    225.22 o
   0   4  22      228.08      351.48     46.67 o
   1   4  22     1397.99     1476.84    186.15 o
   2   4  22      887.10     1152.00    135.41 o
   3   4  22      290.89      302.52     39.82 o
   4   4  22      603.75      610.39     62.68 o
   5   4  22      173.86      225.69     30.51 o
   6   4  22       84.69       69.42     40.16 o
   7   4  22      254.69      315.67     70.01 o
   8   4  22        0.61        0.00     54.27 o
  -9   5  22       21.05       43.34    103.11 o
  -8   5  22      585.82      569.65    204.06 o
  -7   5  22      354.14      461.09     64.21 o
  -6   5  22      131.52       91.72     26.17 o
  -5   5  22     3801.31     3727.84     92.08 o
  -4   5  22     2493.58     2371.87     81.15 o
  -3   5  22       19.26       48.84     21.71 o
  -2   5  22       49.46      -10.85     14.95 o
  -1   5  22      411.70      412.98    148.97 o
   0   5  22      331.32      329.08     24.70 o
   1   5  22      240.69      270.00     23.09 o
   2   5  22      778.11      649.75     67.02 o
   3   5  22     2490.83     2525.57    103.11 o
   4   5  22       40.49      145.99     48.30 o
   5   5  22      198.16      180.27     37.02 o
   6   5  22      189.13       84.12     30.70 o
   7   5  22       38.80       62.09    146.26 o
  -9   6  22       62.70       65.67     93.35 o
  -8   6  22      629.21      870.76     81.43 o
  -7   6  22       92.07       92.48     54.27 o
  -6   6  22      717.64      642.27     71.37 o
  -5   6  22      718.37      575.55     71.37 o
  -4   6  22     1888.91     1628.58     71.28 o
  -3   6  22     1636.75     1380.38     84.77 o
  -2   6  22      689.23      723.86     48.77 o
  -1   6  22      208.89      250.57     26.72 o
   0   6  22       18.83        0.00     54.27 o
   1   6  22     3993.29     3718.44    170.14 o
   2   6  22      776.77      655.46    162.27 o
   3   6  22       27.50       34.15     32.13 o
   4   6  22       53.05       31.99    100.13 o
   5   6  22      154.96       94.30     68.11 o
   6   6  22      405.41      635.90    213.83 o
   7   6  22      312.38      455.98     61.05 o
  -9   7  22      190.72      352.76     60.78 o
  -8   7  22      667.33      636.20    126.18 o
  -7   7  22       14.61        5.32    126.99 o
  -6   7  22     1948.01     2064.79    357.92 o
  -5   7  22      213.87      206.57    112.07 o
  -4   7  22      964.38      958.57    100.94 o
  -3   7  22       61.36       70.55     32.02 o
  -2   7  22      345.47      246.15     43.69 o
  -1   7  22       31.17      101.06     45.59 o
   0   7  22      969.81      814.14     49.66 o
   1   7  22      974.84     1023.70    125.37 o
   2   7  22     1287.78     1330.98     88.77 o
   3   7  22      304.55      460.42     48.38 o
   4   7  22     1212.02     1089.22     77.61 o
   5   7  22       62.07      -11.11     57.26 o
   6   7  22        1.48      101.36    124.55 o
  -9   8  22       11.91       75.44     59.16 o
  -8   8  22       15.32      -70.55     54.27 o
  -7   8  22        3.28      200.26     81.41 o
  -6   8  22       32.94       38.53     43.96 o
  -5   8  22      606.04      700.92     91.72 o
  -4   8  22      388.42      715.29     86.83 o
  -3   8  22      677.43      815.43     51.48 o
  -2   8  22       16.18       97.69     53.73 o
  -1   8  22       91.74      104.38     28.59 o
   0   8  22      124.32      107.14     29.85 o
   1   8  22      112.70        2.96     18.99 o
   2   8  22        9.65       33.47     37.72 o
   3   8  22      610.59      538.37     99.32 o
   4   8  22      143.26      347.57    121.30 o
   5   8  22       39.19      -10.85     71.09 o
   6   8  22      680.26      750.29     74.67 o
  -8   9  22       73.77      285.40     92.80 o
  -7   9  22        4.34       22.88     59.70 o
  -6   9  22       91.95      195.92     76.52 o
  -5   9  22      146.31      191.44     54.00 o
  -4   9  22      144.22      179.64     37.45 o
  -3   9  22      148.28       62.41    122.11 o
  -2   9  22        0.06       38.63     32.83 o
  -1   9  22      637.53      591.22     42.11 o
   0   9  22      209.79      207.36     39.05 o
   1   9  22      878.18      743.58     59.24 o
   2   9  22     1066.75      976.66    157.93 o
   3   9  22      132.89      188.90     81.95 o
   4   9  22      137.44       59.70     27.14 o
   5   9  22       49.21      297.32     89.55 o
   6   9  22        1.04       40.26     40.43 o
  -4  10  22       45.88       59.70     59.16 o
  -3  10  22       22.30       41.86    141.10 o
  -2  10  22       68.87       38.53     54.81 o
  -1  10  22      473.28      675.68     44.36 o
   0  10  22       10.24       35.28     38.38 o
   1  10  22      211.51      285.10     95.25 o
   2  10  22      145.13      204.97    113.15 o
   3  10  22       72.03       19.43     40.43 o
   4  10  22      308.54      340.39     70.28 o
   5  10  22      337.77      379.84     70.46 o
  -6  11  22      622.58      707.15    113.43 o
  -5  11  22      630.16      493.14    117.77 o
  -4  11  22        4.88       47.53     81.13 o
  -3  11  22       11.74       10.85     27.14 o
  -2  11  22        1.42      -75.44     53.73 o
  -1  11  22      584.53      728.98    339.46 o
   0  11  22       50.77       65.15     97.42 o
   1  11  22      458.06      542.97     76.67 o
   2  11  22       20.93      -16.28     37.99 o
   3  11  22      438.48      583.68     75.37 o
   4  11  22        4.79       48.84     65.13 o
   5  11  22      290.45      248.56     85.75 o
  -6  12  22      121.94      135.68     80.86 o
  -5  12  22        1.40       52.98    152.23 o
  -4  12  22      184.17       34.26     62.14 o
  -3  12  22      448.57      440.68     92.80 o
  -2  12  22      609.30      680.01     77.06 o
  -1  12  22      602.82      980.13     96.60 o
   0  12  22       16.20      -50.81     72.99 o
   1  12  22      412.09      645.82    104.74 o
   2  12  22        0.00      -38.53     38.53 o
   3  12  22      128.27      199.44     45.47 o
   4  12  22       12.03      183.98     59.70 o
  -5  13  22     1263.02     1203.73    143.28 o
  -2  13  22       20.94      -73.27     48.84 o
  -1  13  22      188.84      305.00     82.49 o
   0  13  22      591.82      642.32    323.45 o
   1  13  22      296.21      298.81     84.12 o
   2  13  22       76.40      325.63     93.35 o
  -3  14  22      262.38      325.63     82.49 o
  -1  14  22      148.01      206.23     97.14 o
   0  14  22      179.01      189.95     81.41 o
   1  14  22      291.58      855.31    146.53 o
  -9   0  23       27.70       91.72     49.39 o
  -7   0  23       57.16       65.67     32.02 o
  -5   0  23       44.95       75.44     32.02 o
  -3   0  23     1514.62     1999.34    144.90 o
  -1   0  23        3.88        0.00     54.27 o
   1   0  23      397.54      462.93     47.76 o
   3   0  23      239.06      210.57     32.02 o
   5   0  23     1271.94     1547.81    104.20 o
   7   0  23       50.21       80.86     32.02 o
 -10   1  23       37.36      -32.19     83.85 o
  -9   1  23        6.32      -59.98     56.98 o
  -8   1  23      103.79      121.43     45.86 o
  -7   1  23      112.95      134.58     59.16 o
  -6   1  23        3.52      148.05     49.14 o
  -5   1  23        8.26       88.98     56.71 o
  -4   1  23        5.08       89.28     37.99 o
  -3   1  23      482.73      647.50    222.78 o
  -2   1  23       72.99      161.97     70.28 o
  -1   1  23      201.66      298.50     81.95 o
   0   1  23       23.90       -1.99     26.86 o
   1   1  23       60.47      202.43    122.38 o
   2   1  23       31.25       86.41    157.11 o
   3   1  23      165.33      256.79     37.99 o
   4   1  23        6.90       14.98     22.19 o
   5   1  23      271.23      200.44     37.16 o
   6   1  23      274.70      261.84     79.24 o
   7   1  23        5.79       17.19    132.15 o
   8   1  23       54.13      135.68     75.44 o
 -10   2  23        5.92      155.34     59.56 o
  -9   2  23        5.16       20.37     28.34 o
  -8   2  23        0.03       16.28     43.42 o
  -7   2  23       76.98      100.91     41.97 o
  -6   2  23        1.52      -44.77     29.85 o
  -5   2  23      162.21      299.58     48.30 o
  -4   2  23       25.48        6.68     24.72 o
  -3   2  23       13.08       -6.68     24.72 o
  -2   2  23       32.04        0.00     54.27 o
  -1   2  23       25.99      114.65     27.14 o
   1   2  23       48.02      165.61     28.60 o
   2   2  23        3.55       37.57     18.99 o
   3   2  23       49.21       49.63     78.69 o
   4   2  23      288.65      316.68     32.45 o
   5   2  23       84.35       37.72     48.57 o
   6   2  23      119.85      179.64     80.86 o
   7   2  23      295.44      654.22    207.59 o
   8   2  23       74.80      173.33    263.21 o
 -10   3  23        4.92      -81.41     54.27 o
  -9   3  23       80.74        1.43     38.05 o
  -8   3  23        3.72       71.19     28.89 o
  -7   3  23       25.16       12.03     92.53 o
  -6   3  23       41.52       65.67     51.01 o
  -5   3  23       22.00       40.90     20.85 o
  -4   3  23      156.44      158.85     53.73 o
  -3   3  23      255.96      273.60     30.71 o
  -2   3  23      322.94      170.28     78.42 o
  -1   3  23        0.01       31.96     18.99 o
   0   3  23        7.57       49.68     27.00 o
   1   3  23        0.07       45.26     40.43 o
   2   3  23        4.56      -10.80     21.44 o
   3   3  23      102.69      392.08    200.53 o
   4   3  23      253.46      455.68     58.07 o
   5   3  23        3.90       90.27     45.86 o
   6   3  23      183.75      401.19    132.42 o
   7   3  23      106.77       -2.23     27.19 o
 -10   4  23       56.60        5.43     60.24 o
  -9   4  23       33.19      -23.67     70.28 o
  -8   4  23        7.16      -11.93     27.50 o
  -7   4  23      173.74      217.35     37.45 o
  -6   4  23       20.53       44.37     35.28 o
  -5   4  23       20.74      -39.23     40.43 o
  -4   4  23       18.19        0.08     75.98 o
  -3   4  23       82.46      107.38     54.00 o
  -2   4  23      116.21      302.01    165.80 o
  -1   4  23       11.12       15.36     15.71 o
   0   4  23      161.14      140.56     48.84 o
   1   4  23      508.49      487.31    213.56 o
   2   4  23        7.64      -27.68     18.45 o
   3   4  23       89.39      117.30     26.85 o
   4   4  23       27.40        2.81     37.45 o
   5   4  23        0.06       14.29     99.86 o
   6   4  23       21.93       60.26     36.44 o
   7   4  23       86.46      113.00     94.70 o
  -9   5  23        0.92       67.95    116.41 o
  -8   5  23        6.89       73.41     31.42 o
  -7   5  23       22.60      -22.20     41.69 o
  -6   5  23      174.39      374.12     58.63 o
  -5   5  23       93.69       97.20     46.40 o
  -4   5  23        0.05       23.72     29.51 o
  -3   5  23       24.25      -16.28     22.25 o
  -2   5  23       62.28       83.13     54.27 o
  -1   5  23        5.56       43.24     56.71 o
   0   5  23       77.65       38.18     26.33 o
   1   5  23      281.91      254.91     33.23 o
   2   5  23       30.08       35.68     40.43 o
   3   5  23        0.04       38.70     23.01 o
   4   5  23       47.80      132.24     49.12 o
   5   5  23        3.26       32.02     37.45 o
   6   5  23       54.13       88.65     51.29 o
   7   5  23        7.25       61.47     51.24 o
  -9   6  23       71.15      210.57     81.41 o
  -8   6  23        2.06       78.37    117.23 o
  -7   6  23      354.34      349.05     63.50 o
  -6   6  23        0.21       41.92     83.85 o
  -5   6  23       35.72       32.06     40.43 o
  -4   6  23       21.79       67.97     72.99 o
  -3   6  23       61.55       51.29     23.41 o
  -2   6  23       26.74      -37.67     25.11 o
  -1   6  23        8.89       44.73     26.05 o
   1   6  23       84.10       76.73     18.37 o
   2   6  23       80.11       23.52     29.12 o
   3   6  23       17.08       21.73     92.53 o
   4   6  23       21.22       37.34     46.13 o
   5   6  23       27.25      -28.78     19.19 o
   6   6  23        0.07       80.86     54.27 o
   7   6  23        2.46      -65.94     43.96 o
  -8   7  23        2.03       52.25     28.00 o
  -7   7  23       52.34       -5.43     43.96 o
  -5   7  23       30.56       38.96    105.56 o
  -4   7  23        2.77       75.44     59.16 o
  -3   7  23       39.76       -5.43     33.11 o
  -2   7  23      172.02      273.22     40.42 o
  -1   7  23      203.91      203.25    122.65 o
   0   7  23       81.19       83.72     43.57 o
   1   7  23      371.78      282.21     42.22 o
   2   7  23        0.35        3.19     45.86 o
   3   7  23      251.42      349.13     75.17 o
   4   7  23       21.83      -65.94     43.96 o
   5   7  23       64.04       81.72     29.80 o
   6   7  23       80.37       91.92     45.85 o
  -8   8  23       20.97       65.67     48.84 o
  -7   8  23      135.08      132.31     67.57 o
  -6   8  23      311.86      206.23     65.67 o
  -5   8  23        2.90       70.55     43.42 o
  -4   8  23        2.32      -32.02     32.56 o
  -3   8  23       40.94      103.11     49.39 o
  -2   8  23      105.42       87.51     37.99 o
  -1   8  23       16.13      -32.96     21.97 o
   1   8  23        9.94       -7.75     40.70 o
   2   8  23       15.23       42.87     27.14 o
   3   8  23       19.87      -32.02     43.42 o
   4   8  23        2.25        0.00     54.27 o
   5   8  23        0.07      -29.62     64.85 o
   6   8  23       18.18       75.44     43.42 o
  -8   9  23       20.92      -89.55     59.70 o
  -7   9  23        1.31      125.37     66.21 o
  -6   9  23       62.29      125.37     54.27 o
  -5   9  23      203.64      189.95     58.61 o
  -4   9  23        0.77        3.56     64.85 o
  -3   9  23        6.33      -68.79     45.86 o
  -2   9  23       11.93      -26.77    108.27 o
  -1   9  23       16.13       70.55     32.02 o
   0   9  23        0.01       96.60     26.05 o
   1   9  23       51.22       48.34     32.29 o
   2   9  23       21.26        3.67     35.28 o
   3   9  23       17.46       61.28     78.42 o
   4   9  23        5.41       23.60     51.29 o
   5   9  23       12.82      389.66     98.77 o
  -5  10  23       13.98       72.22     51.56 o
  -4  10  23      196.30      406.06     86.29 o
  -3  10  23       33.47      -37.99     26.86 o
  -2  10  23        3.26       31.44     24.96 o
  -1  10  23       25.33      255.62     54.27 o
   1  10  23       32.96       55.42    165.53 o
   2  10  23       13.60       71.56    133.51 o
   3  10  23        5.83      239.33     98.23 o
   4  10  23        1.34      -64.31     42.87 o
   5  10  23        0.00      -37.99     52.10 o
  -6  11  23       21.98       -0.09     45.86 o
  -5  11  23      215.51      153.34    124.28 o
  -4  11  23        0.09      -48.22     70.28 o
  -3  11  23       80.50       81.32     64.85 o
  -2  11  23       59.62       23.26     40.16 o
  -1  11  23       15.32       32.02     32.56 o
   0  11  23       33.56       99.15     51.32 o
   1  11  23       15.36        5.43     38.53 o
   2  11  23      100.07       27.14     65.67 o
   4  11  23        8.70      -14.79     28.51 o
  -5  12  23        2.27       -5.43     33.11 o
  -3  12  23       33.45      173.67     54.27 o
  -2  12  23        7.39      -59.70     48.84 o
  -1  12  23       37.91      -86.29     64.04 o
   0  12  23        0.39      -42.87     48.30 o
   2  12  23       44.79      232.28     80.86 o
   3  12  23       93.12      145.99     97.69 o
  -4  13  23        6.23       86.29     54.81 o
  -3  13  23        9.22       59.70     33.11 o
  -1  13  23       17.09      -27.14     32.56 o
   0  13  23        0.13      140.56     48.84 o
   1  13  23       57.87       32.02     75.44 o
   2  13  23       41.78       75.44     53.73 o
 -10   0  24      314.27      336.48     80.86 o
  -8   0  24       22.93      -27.14     37.99 o
  -6   0  24     4140.81     4116.99    160.64 o
  -4   0  24      804.78      763.05     68.92 o
  -2   0  24      745.39      746.77     60.24 o
   2   0  24      247.57      210.57     38.53 o
   4   0  24     6591.63     7127.40    199.17 o
   6   0  24      962.95      552.48     69.47 o
 -10   1  24      446.17      474.29     74.75 o
  -9   1  24       54.56       25.84     36.08 o
  -8   1  24     1493.55     1552.00     69.31 o
  -7   1  24      533.14      525.32    168.51 o
  -6   1  24     1815.65     2105.70    188.59 o
  -5   1  24      784.88     1040.92     80.86 o
  -4   1  24       38.38       59.23     40.70 o
  -3   1  24      617.18      595.75     34.32 o
  -1   1  24      239.44      298.20     67.84 o
   0   1  24      465.22      566.67    116.95 o
   1   1  24      823.91      686.85    214.37 o
   2   1  24     1503.91     1560.09    102.84 o
   3   1  24      372.00      321.70     75.17 o
   4   1  24      656.20      576.56     81.13 o
   5   1  24       60.71      139.68    154.67 o
   6   1  24        1.09      -36.48     24.32 o
   7   1  24       56.86      -48.84     65.13 o
 -10   2  24        0.78       10.85     76.52 o
  -9   2  24      369.39       41.63     34.29 o
  -8   2  24      149.25      277.32     71.09 o
  -7   2  24      215.02      330.80     79.24 o
  -6   2  24        0.07       30.74     62.41 o
  -5   2  24      534.19      589.98    217.35 o
  -4   2  24        2.03       21.71     40.97 o
  -3   2  24        4.65       43.55     48.57 o
  -2   2  24     5022.99     4757.49    439.32 o
  -1   2  24       42.06       42.87     48.30 o
   0   2  24      733.19      732.84    150.33 o
   1   2  24      129.37      189.95     32.22 o
   2   2  24      964.45      952.09     56.98 o
   3   2  24        5.00       51.43     54.00 o
   4   2  24      277.92      350.74     38.80 o
   5   2  24     1544.19     1549.64    112.34 o
   6   2  24      715.94      404.60     59.03 o
   7   2  24      782.28      959.06    282.75 o
  -9   3  24     1478.97     1921.42    106.22 o
  -8   3  24      216.26      130.16     32.56 o
  -7   3  24      942.38      946.15     53.33 o
  -6   3  24      201.29      108.09     32.56 o
  -5   3  24     1024.85      929.11    238.79 o
  -4   3  24     6314.99     6653.62    264.30 o
  -3   3  24        2.64       71.11     24.34 o
  -2   3  24      186.75      166.19     28.73 o
  -1   3  24      492.76      516.71    125.09 o
   0   3  24     1168.42     1199.62    109.08 o
   1   3  24     3208.78     2989.40     77.42 o
   2   3  24      993.11     1218.52     74.08 o
   3   3  24      261.02      350.65    152.23 o
   4   3  24      184.57      189.94     34.43 o
   5   3  24      512.23      754.91    109.08 o
   6   3  24       80.33       16.28     37.99 o
   7   3  24      251.85      329.60     54.00 o
  -9   4  24       10.64      127.58     41.83 o
  -8   4  24      108.11       29.91     31.64 o
  -7   4  24      142.99      100.50     43.42 o
  -6   4  24      497.81      683.81     80.86 o
  -5   4  24        6.31       47.77     22.19 o
  -4   4  24      456.72      316.33    133.51 o
  -3   4  24      714.77      699.55     85.75 o
  -2   4  24     1924.07     1906.91     76.02 o
  -1   4  24     3980.94     4153.61    152.67 o
   0   4  24      414.93      406.41     70.55 o
   1   4  24     2767.18     2528.99    246.12 o
   2   4  24      729.30      672.47    139.75 o
   3   4  24      279.72      339.72    130.25 o
   4   4  24      168.56      334.26    119.67 o
   5   4  24      707.88      794.57     58.55 o
   6   4  24      178.95       79.84     62.14 o
   7   4  24      137.07      244.51    177.19 o
  -9   5  24      113.81      384.24    112.34 o
  -8   5  24      430.21      454.07     67.15 o
  -7   5  24     1769.89     1799.76     77.88 o
  -6   5  24     1688.30     1530.44     98.23 o
  -5   5  24     1974.41     1855.56    132.15 o
  -4   5  24     3279.87     3040.96    107.32 o
  -3   5  24     2325.96     1999.34     74.45 o
  -2   5  24     1743.46     1823.47    153.04 o
  -1   5  24     1124.74     1290.83     65.77 o
   0   5  24        3.63      114.82     27.05 o
   1   5  24      626.36      627.30    187.78 o
   2   5  24       24.35      -72.29     97.69 o
   3   5  24     2582.28     2473.81    526.70 o
   4   5  24        0.65      -46.34     30.89 o
   5   5  24       70.92       94.35     68.11 o
   6   5  24      183.38      225.81     56.86 o
   7   5  24       25.35      -48.84     37.99 o
  -9   6  24        0.02      -27.14     37.99 o
  -7   6  24       67.14      151.29     36.44 o
  -6   6  24      658.93      563.45     84.93 o
  -5   6  24      281.12      151.42     59.70 o
  -4   6  24     2083.60     2171.81    224.95 o
  -3   6  24      510.45      433.82     84.66 o
  -2   6  24     1980.17     2277.20    298.22 o
  -1   6  24      745.61      757.45     49.74 o
   0   6  24     1055.07     1498.41    128.62 o
   1   6  24     2832.31     3074.30    163.63 o
   2   6  24     1903.20     1957.58     74.52 o
   3   6  24       38.68       -0.29     56.98 o
   4   6  24        5.84      -74.08     49.39 o
   5   6  24       89.36       44.11     31.97 o
   6   6  24      268.31      306.70    214.64 o
  -8   7  24      509.73      339.52     50.33 o
  -7   7  24        7.72      -48.08     32.05 o
  -6   7  24     2327.51     2464.05    113.31 o
  -5   7  24        5.97       54.90     45.86 o
  -4   7  24     2310.47     2415.84    301.75 o
  -3   7  24      303.10      413.54     59.70 o
  -2   7  24       31.36       25.38     72.99 o
  -1   7  24     2403.09     2149.80    408.12 o
   0   7  24      103.26       49.46     45.86 o
   1   7  24       53.22      100.32     94.70 o
   3   7  24      383.00      366.12    105.83 o
   4   7  24       10.01       50.67     26.86 o
   5   7  24        1.75      -20.61     45.25 o
   6   7  24       41.76      168.24     85.75 o
  -8   8  24       71.28       -9.96     36.34 o
  -6   8  24      679.96      720.34    128.62 o
  -5   8  24       69.06       72.92    181.26 o
  -4   8  24     1918.96     1546.14    229.57 o
  -3   8  24       66.69        5.14     40.32 o
  -2   8  24     1594.12     1960.38    255.89 o
  -1   8  24       64.34      113.83     65.13 o
   0   8  24      629.43      384.24     66.21 o
   1   8  24        0.36      -16.28     22.25 o
   2   8  24       38.33       65.67     70.55 o
   3   8  24      735.23      813.87     66.48 o
   4   8  24       25.04       54.27     65.13 o
   5   8  24        4.73      113.97     59.70 o
   6   8  24      432.24      287.09     54.81 o
  -6   9  24      605.51      521.54    107.46 o
  -4   9  24      264.16      313.78     57.57 o
  -3   9  24      438.29      503.12    219.25 o
  -2   9  24      170.04      103.11     32.61 o
  -1   9  24      280.95      395.63     43.96 o
   0   9  24      668.27      763.05     52.64 o
   1   9  24        3.75       59.54    153.86 o
   2   9  24      238.26      287.09     42.33 o
   3   9  24       68.15      107.44     78.42 o
   4   9  24      161.98      108.00     70.55 o
   5   9  24      240.87      221.43     65.67 o
  -7  10  24      888.52      934.54    121.57 o
  -6  10  24        0.02      -16.28     48.84 o
  -5  10  24      586.15      504.72     69.47 o
  -4  10  24      543.88      455.13     48.97 o
  -3  10  24      178.59      319.12     87.10 o
  -2  10  24       27.82      122.50     41.44 o
  -1  10  24      178.79      272.44     39.08 o
   0  10  24      442.99      614.22     92.53 o
   1  10  24       32.63       99.44    132.69 o
   2  10  24        0.77      221.43     80.86 o
   3  10  24      172.53       86.29     58.61 o
   4  10  24      224.67      434.71     98.23 o
  -6  11  24      548.62      395.63     87.92 o
  -5  11  24      294.18      552.48    117.77 o
  -4  11  24      297.68      472.16     86.29 o
  -1  11  24       33.21       58.61     83.85 o
   0  11  24       81.34      -27.14     54.81 o
   2  11  24       57.39      108.00     74.89 o
   3  11  24      796.60     1070.58    113.15 o
  -5  12  24      785.01      358.19     92.26 o
  -4  12  24        5.28       -5.43     43.96 o
  -3  12  24      760.61      739.17    136.22 o
  -2  12  24        2.05      -40.70     27.14 o
  -1  12  24        0.50      -38.53     27.14 o
   0  12  24       24.81       91.72     91.72 o
   1  12  24        0.90      291.98     80.32 o
   2  12  24      135.30     1031.69    146.53 o
  -2  13  24      134.83      108.00     91.72 o
   0  13  24      291.02      221.43     80.86 o
   1  13  24      398.47      395.63     75.98 o
  -7   0  25      125.14       21.71     32.02 o
  -5   0  25        0.44       91.72     43.96 o
  -3   0  25      287.07      272.44     43.96 o
  -1   0  25       41.45       80.86     38.53 o
   1   0  25        9.08       -5.43     27.68 o
   3   0  25      423.56      416.26     42.33 o
   5   0  25        0.16       27.14     27.14 o
   7   0  25      533.31      395.63     96.60 o
  -9   1  25       57.09        7.38     59.70 o
  -8   1  25       27.53      -17.20     53.73 o
  -7   1  25       61.37       22.24     64.58 o
  -6   1  25       38.89       34.54     21.71 o
  -5   1  25      523.32      500.67     78.96 o
  -4   1  25      501.26      491.50     40.42 o
  -3   1  25      307.89      489.81    114.24 o
  -2   1  25      141.53      225.01     38.18 o
  -1   1  25       36.20      -52.49    119.67 o
   0   1  25       19.17        5.43     49.39 o
   1   1  25      518.46      634.65    130.25 o
   2   1  25      199.96      360.01     40.16 o
   3   1  25      143.62      233.50     48.30 o
   4   1  25       83.12       87.19    111.26 o
   5   1  25       22.85      -32.02     32.56 o
   6   1  25       49.11       59.48     40.43 o
  -8   2  25       38.63       59.06     70.28 o
  -7   2  25       78.19       40.66     37.72 o
  -6   2  25      105.11      126.91     35.28 o
  -5   2  25      461.47      638.27     55.50 o
  -4   2  25       77.72       86.29     32.20 o
  -3   2  25       96.74       11.40     35.28 o
  -2   2  25       10.66       10.85     21.71 o
  -1   2  25      118.68      145.39     35.22 o
   0   2  25       12.92        7.60     18.06 o
   1   2  25      133.34      162.27     43.42 o
   2   2  25       36.51       98.77     51.29 o
   3   2  25       21.59        7.03     26.86 o
   4   2  25      114.58      158.54     47.85 o
   5   2  25      512.48      345.49    138.12 o
   6   2  25        3.36       19.82     65.67 o
   7   2  25       19.05      -48.84     32.56 o
  -8   3  25       97.70      133.72    173.67 o
  -7   3  25       55.52       22.49     35.28 o
  -6   3  25      505.95      264.84     47.76 o
  -5   3  25      113.89      113.97     31.08 o
  -4   3  25       75.54       43.38     28.82 o
  -3   3  25       47.79       78.96     28.16 o
  -2   3  25        6.12       29.23     25.47 o
  -1   3  25       11.26        1.33     59.97 o
   0   3  25       89.72      -49.66     33.11 o
   1   3  25      252.68      243.68     43.96 o
   2   3  25       16.55        7.89     23.42 o
   3   3  25        4.55       59.63     32.45 o
   4   3  25      243.47      189.64     40.76 o
   5   3  25       10.12      113.97     43.96 o
   6   3  25        5.71       31.24     59.70 o
   7   3  25        0.27       87.78     54.27 o
  -9   4  25       20.13       10.09     40.54 o
  -8   4  25        5.82      112.09     46.40 o
  -7   4  25        4.40      -32.02     37.45 o
  -6   4  25        0.04      260.50     75.98 o
  -5   4  25       77.54       27.68     75.98 o
  -4   4  25      232.31      210.57     42.87 o
  -3   4  25       85.97       93.52     39.35 o
  -2   4  25       13.01       84.33    147.07 o
  -1   4  25        1.32       73.68     27.19 o
   1   4  25       18.54       40.70     23.03 o
   2   4  25      279.65      335.89    152.50 o
   3   4  25        0.03        5.81     45.86 o
   4   4  25        0.92      -48.03     32.02 o
   5   4  25       84.66       26.85     40.97 o
   6   4  25       89.33      129.64    108.00 o
  -8   5  25       79.16       80.86     54.27 o
  -7   5  25      247.60      308.06     76.52 o
  -6   5  25       10.83      112.06     52.10 o
  -5   5  25      121.23      135.68     60.24 o
  -4   5  25      132.43      138.71     75.71 o
  -3   5  25       80.73       71.59     24.96 o
  -2   5  25       60.61      162.27     54.27 o
  -1   5  25      172.31       68.57     62.41 o
   0   5  25       42.98       54.54     27.25 o
   1   5  25       60.73      148.70    103.11 o
   2   5  25      448.13      285.92    103.11 o
   3   5  25      126.82      220.92    205.69 o
   4   5  25       59.12       74.57     34.03 o
   5   5  25      123.66      162.27     65.67 o
   6   5  25        7.81      -75.44     53.73 o
  -8   6  25        0.58      -39.58    105.56 o
  -7   6  25      300.75      245.33     57.53 o
  -6   6  25      106.27      170.61     50.08 o
  -5   6  25       50.94       65.67     48.84 o
  -4   6  25       50.83       -2.37     57.26 o
  -3   6  25      252.24      254.47     39.50 o
  -2   6  25        0.06       78.95     33.82 o
  -1   6  25       97.43      137.38     22.48 o
   0   6  25        7.77      -10.62     29.85 o
   1   6  25      192.82      135.68     37.99 o
   2   6  25       38.13      162.27     43.42 o
   3   6  25        0.12      153.93    174.21 o
   4   6  25       35.18       47.83     31.22 o
   5   6  25        6.69       66.02     46.81 o
   6   6  25       49.47       50.29    127.54 o
  -8   7  25        1.86       -1.28    110.71 o
  -7   7  25      156.24      180.27    127.81 o
  -6   7  25       16.84      -80.59     53.73 o
  -5   7  25      113.96        5.43     54.81 o
  -4   7  25       35.53       -5.57     27.19 o
  -3   7  25       10.30       30.02    116.95 o
  -2   7  25       12.64      -42.47     30.11 o
  -1   7  25        0.30      -33.69     27.41 o
   0   7  25       61.02      -51.96     67.84 o
   1   7  25        0.45       75.44     38.53 o
   2   7  25       65.87       63.34     29.56 o
   3   7  25        1.36      127.41    157.66 o
   4   7  25       71.57      152.42     62.14 o
   5   7  25        0.63       35.55     67.57 o
   6   7  25       57.42       86.95     41.32 o
  -8   8  25       33.79      -42.87     43.42 o
  -7   8  25       83.88      110.39    168.24 o
  -5   8  25      319.99      478.67     77.61 o
  -4   8  25       58.79      116.23     36.31 o
  -3   8  25        4.61      130.25     53.73 o
  -2   8  25      199.35      183.07    105.83 o
  -1   8  25       87.98        7.81     30.38 o
   0   8  25       41.59      -32.02     43.42 o
   1   8  25       46.84       97.69     65.67 o
   2   8  25        0.41      -80.86     54.27 o
   3   8  25       50.99       27.14     43.96 o
   4   8  25       47.58       84.71     89.28 o
   5   8  25       55.71      -58.96     39.31 o
  -7   9  25       79.47      407.57     92.26 o
  -6   9  25       32.29      130.25     75.44 o
  -5   9  25        2.77      -44.79     29.86 o
  -4   9  25       23.20       10.38     32.56 o
  -3   9  25      112.70       42.29     81.13 o
  -2   9  25       13.62      -21.71     42.87 o
  -1   9  25       25.53      127.36     40.59 o
   0   9  25        0.34       60.93     27.14 o
   1   9  25        6.88       42.87     43.42 o
   3   9  25       38.85       46.39     31.12 o
   4   9  25        1.09      239.33     66.21 o
  -5  10  25        1.41       59.70     59.16 o
  -4  10  25        0.10      -59.70     65.13 o
  -3  10  25        7.24       27.17     56.98 o
  -2  10  25      180.60      333.73     89.28 o
  -1  10  25        9.70      -39.16    121.30 o
   0  10  25      142.74       84.64     87.10 o
   1  10  25       29.70      -97.69     65.67 o
   2  10  25        8.55      -16.28     33.11 o
   3  10  25        0.28      -38.24    103.11 o
   4  10  25       21.81       97.69     59.70 o
  -5  11  25        6.21      -65.67     48.84 o
  -4  11  25        0.19      387.92    186.42 o
  -3  11  25        3.56      -56.17     37.45 o
  -2  11  25       57.16       59.70     70.55 o
  -1  11  25        4.23      327.88    203.52 o
   0  11  25       74.08      246.21     62.81 o
   1  11  25       17.94       -9.24     32.84 o
   2  11  25       38.46      -44.80     51.29 o
   3  11  25       31.80      -75.44     65.13 o
  -3  12  25       47.12      162.27     71.09 o
  -1  12  25       26.06       27.14     76.52 o
   2  12  25        0.04      -42.87     37.45 o
  -1  13  25        0.74       32.02     43.42 o
  -8   0  26       91.91       54.27     37.99 o
  -6   0  26     1187.64     1158.14    125.37 o
  -4   0  26     2284.71     2728.20    192.66 o
  -2   0  26      174.64      315.31     54.81 o
   0   0  26       62.47      135.68     70.55 o
   2   0  26      436.29      336.48     48.84 o
   4   0  26     1761.49     2188.20    172.04 o
   6   0  26     1338.99     1788.23    193.20 o
  -9   1  26       76.67       36.28     76.25 o
  -8   1  26      168.56      222.40     97.69 o
  -7   1  26       21.39      -38.63     31.12 o
  -6   1  26     2095.88     1864.32    273.80 o
  -5   1  26      267.07      186.27     29.99 o
  -4   1  26      958.35      885.70     69.07 o
  -3   1  26      591.44      675.36     78.69 o
  -2   1  26     3613.99     3541.77    223.87 o
  -1   1  26        0.13      325.94    183.98 o
   0   1  26     4336.02     3975.70    168.24 o
   1   1  26     2564.92     2661.30    112.61 o
   2   1  26     4909.09     5069.85    133.53 o
   3   1  26        0.10       46.04     56.98 o
   4   1  26      233.95      249.44     84.66 o
   5   1  26        7.90      -44.11     37.72 o
   6   1  26      180.34      278.04    167.70 o
  -9   2  26        0.84      151.42     65.13 o
  -8   2  26       47.68       16.28     37.99 o
  -7   2  26        9.57      -56.58     37.72 o
  -6   2  26       33.91       27.14     38.19 o
  -5   2  26       46.21      134.57     24.48 o
  -4   2  26      868.01      710.84     67.57 o
  -3   2  26      324.01      362.52     37.52 o
  -2   2  26       73.17      173.67     66.21 o
  -1   2  26      489.95      441.24    125.09 o
   0   2  26      201.39       70.55     38.53 o
   1   2  26      745.07      703.16     61.05 o
   2   2  26      372.62      299.04     60.24 o
   3   2  26     1122.81     1260.66     74.49 o
   4   2  26     1584.93     1974.66    375.01 o
   5   2  26      507.98      347.33    109.63 o
   6   2  26     1125.59     1191.43    274.07 o
  -9   3  26      712.37      494.95    108.00 o
  -8   3  26      263.88      388.71    135.95 o
  -7   3  26       92.08      228.85    119.67 o
  -6   3  26       10.14       11.57     51.29 o
  -5   3  26     1540.15     1590.29     71.14 o
  -4   3  26      883.20      966.56     64.04 o
  -3   3  26      763.44      665.73    250.19 o
  -2   3  26      123.82      120.65     29.99 o
  -1   3  26     2944.22     2438.30    202.43 o
   0   3  26     1618.19     1502.84    200.53 o
   1   3  26      315.83      285.58     47.96 o
   2   3  26      117.15      192.96     35.85 o
   3   3  26      140.65      122.85     73.27 o
   4   3  26       25.99       82.57     29.12 o
   5   3  26      397.45      407.57     71.64 o
   6   3  26      198.83      199.47     92.53 o
  -9   4  26      106.73      239.33     75.44 o
  -8   4  26       15.82      220.14    122.38 o
  -7   4  26      118.98      271.74     49.88 o
  -6   4  26      150.33      190.65     73.27 o
  -5   4  26      634.41      572.39     69.47 o
  -4   4  26      259.72      108.12    116.14 o
  -3   4  26      864.77      715.29     90.63 o
  -2   4  26     1600.15     1272.48     93.34 o
  -1   4  26      691.93      955.39     81.13 o
   0   4  26     1164.23     1012.69     84.66 o
   1   4  26     1298.36     1234.71    155.21 o
   2   4  26       98.23      257.36    166.34 o
   3   4  26      319.29      372.40     53.98 o
   4   4  26       39.44       77.56     49.68 o
   5   4  26     1124.60     1037.66    178.55 o
   6   4  26       52.67      -32.02     59.16 o
  -8   5  26      275.00       80.86     70.01 o
  -6   5  26       51.90       36.61     43.15 o
  -5   5  26      332.85      530.50    189.95 o
  -4   5  26      499.83      627.77     48.13 o
  -3   5  26      665.93      892.73     82.12 o
  -2   5  26      278.29      253.57     57.53 o
  -1   5  26       72.03       19.28     72.99 o
   0   5  26      237.22      444.07     78.15 o
   1   5  26     2748.61     2195.26    110.71 o
   2   5  26      197.70      244.71    122.65 o
   3   5  26      211.05      269.77     78.96 o
   4   5  26      285.47      285.39     38.44 o
   5   5  26       53.38      -19.27     33.88 o
   6   5  26       59.20      -48.84     54.81 o
  -8   6  26       31.51       93.10     48.03 o
  -7   6  26      551.73      660.60     73.54 o
  -6   6  26     1001.24     1134.87     99.46 o
  -5   6  26      846.26      842.28     77.06 o
  -4   6  26     1136.91     2099.74    162.27 o
  -3   6  26       65.80       16.55    146.53 o
  -2   6  26      922.77     1141.40    244.76 o
  -1   6  26       45.69      -18.26     40.97 o
   0   6  26      833.43      811.02    110.44 o
   1   6  26       20.62      -13.73    140.56 o
   2   6  26      167.72      434.71     92.26 o
   3   6  26      116.19       66.54     86.83 o
   4   6  26      996.73     1041.85     68.38 o
   5   6  26      679.45      717.54    102.57 o
  -7   7  26      433.82      210.57     64.04 o
  -6   7  26      430.85      680.01    118.85 o
  -5   7  26       29.55       84.65    154.94 o
  -4   7  26      173.54      428.74     97.69 o
  -3   7  26      523.09      481.93     97.14 o
  -2   7  26      659.24      973.96     72.07 o
  -1   7  26     1057.24      962.10     69.30 o
   0   7  26      647.02      676.58    164.17 o
   1   7  26      113.68      103.11     33.11 o
   2   7  26      370.60      299.58     53.73 o
   3   7  26      460.29      562.79     66.21 o
   4   7  26        0.16      -16.28     43.42 o
   5   7  26      633.63      791.81     83.03 o
  -7   8  26       46.60       86.29     54.81 o
  -6   8  26      243.18      407.57     98.23 o
  -5   8  26        0.52      -42.87     43.42 o
  -4   8  26     1205.09     1289.78     92.64 o
  -3   8  26      381.80      362.24    110.71 o
  -2   8  26      260.58      200.26     97.69 o
   1   8  26        4.54        6.62     68.11 o
   2   8  26       98.40      -21.71     42.87 o
   3   8  26        5.40       -5.43     33.11 o
   4   8  26      397.42      417.48     49.69 o
   5   8  26       50.37       50.11     43.42 o
  -7   9  26       28.67      -66.01     44.01 o
  -5   9  26       73.75      -42.87     48.30 o
  -3   9  26       15.15       48.84     43.42 o
  -2   9  26     1028.78     1539.80    120.31 o
  -1   9  26       43.81      -96.87     64.58 o
   0   9  26       51.65       65.67     59.70 o
   1   9  26       15.09       35.52     45.66 o
   2   9  26      227.95      301.23     68.75 o
   3   9  26        5.86      132.87     48.07 o
   4   9  26       10.13      104.75     59.43 o
  -5  10  26        7.22      -40.03     26.69 o
  -4  10  26       70.99       -5.43     38.53 o
  -3  10  26      600.73      582.39     74.71 o
  -2  10  26       29.86       50.63    108.27 o
  -1  10  26     1332.54      980.13     96.60 o
   0  10  26      355.24      225.41    189.68 o
   1  10  26      245.16      206.23     80.32 o
   2  10  26        0.62      -16.28     37.99 o
   3  10  26      325.32      671.54    176.11 o
  -5  11  26        5.98      -25.22     28.59 o
  -3  11  26       12.46      -38.53     38.53 o
  -2  11  26        2.50       75.44     70.55 o
  -1  11  26      388.15      630.65     92.26 o
   1  11  26      112.47      -28.22     43.69 o
   2  11  26       58.63      -16.28     59.70 o
  -1  12  26       97.47      108.00     53.73 o
   0  12  26       81.43       91.72     49.39 o
  -9   0  27       49.10      156.84     47.76 o
  -7   0  27       46.77      162.27     71.09 o
  -3   0  27       91.09      168.24     59.16 o
  -1   0  27      192.08      221.43     76.52 o
   1   0  27      156.78      305.00     77.06 o
   3   0  27       65.49       10.85     32.56 o
   5   0  27      197.33      331.05     69.47 o
  -9   1  27        9.71      108.00     59.70 o
  -8   1  27      156.16      309.89     93.35 o
  -7   1  27        2.28      -63.44     83.85 o
  -6   1  27       85.88       44.96     54.00 o
  -5   1  27      104.25        8.82     27.92 o
  -4   1  27       90.32      140.56     37.91 o
  -3   1  27     1644.22     1583.84    158.47 o
  -2   1  27       19.53       14.69     28.59 o
  -1   1  27      413.42      313.32     71.37 o
   1   1  27      221.40      333.80     37.99 o
   2   1  27        0.05      157.75    111.26 o
   3   1  27        9.15        4.04     27.14 o
   4   1  27      111.20      125.72    145.99 o
   5   1  27        4.63      -40.28     68.11 o
   6   1  27        3.66      135.68     80.86 o
  -9   2  27        3.79      -11.74     92.26 o
  -8   2  27       84.58       18.71    122.38 o
  -7   2  27       43.37      -14.69     37.99 o
  -6   2  27        7.57       86.61    105.83 o
  -5   2  27        0.77      -32.01     22.93 o
  -4   2  27        0.15       41.53     87.10 o
  -3   2  27       17.46      -12.98     20.94 o
  -2   2  27        2.09      140.56     70.01 o
  -1   2  27       32.00       93.61     56.98 o
   0   2  27        6.88       29.18     72.99 o
   1   2  27       20.32       -4.40     35.00 o
   2   2  27       49.04       32.35     70.28 o
   3   2  27      383.35      452.00     59.70 o
   4   2  27        0.18      -20.26     33.90 o
   5   2  27      109.71       62.62    119.40 o
   6   2  27       16.93      -60.65     40.43 o
  -8   3  27      152.53       32.02     70.01 o
  -7   3  27      393.67      451.44    261.04 o
  -6   3  27        0.86       10.85     37.99 o
  -5   3  27       39.64       50.62     78.69 o
  -4   3  27       77.88       79.16     22.37 o
  -3   3  27       64.05       49.44     62.41 o
  -2   3  27       98.94       82.23    100.40 o
  -1   3  27       20.04       44.85     24.69 o
   0   3  27       44.82       21.49     23.88 o
   1   3  27      146.39      117.66    129.98 o
   2   3  27      125.27      112.88    127.54 o
   3   3  27       14.44       -9.85     40.70 o
   4   3  27       41.61      125.62    106.10 o
   5   3  27       17.31      -16.79    126.99 o
   6   3  27        3.70      -48.84     32.56 o
  -7   4  27       45.90       65.67     32.02 o
  -6   4  27      108.09      117.48     92.26 o
  -5   4  27       63.29      -32.02     26.59 o
  -4   4  27        0.40      173.67     75.98 o
  -3   4  27       13.53      -44.37     29.58 o
  -2   4  27      129.09      152.51     37.99 o
  -1   4  27       22.54       25.46    119.12 o
   0   4  27       88.54       70.55     43.42 o
   1   4  27       46.09       27.14     32.56 o
   2   4  27        0.83       65.15     34.02 o
   3   4  27       37.89      108.39     34.73 o
   4   4  27      342.40      406.16    120.75 o
   5   4  27        1.29       56.00     70.28 o
   6   4  27        9.78      -54.27     65.13 o
  -8   5  27        1.06       10.85     65.67 o
  -7   5  27       51.52      118.85     43.42 o
  -6   5  27      161.35      456.42    110.17 o
  -5   5  27       97.90      181.01     59.97 o
  -4   5  27        2.96      260.50     54.81 o
  -3   5  27        0.01      102.33     42.74 o
  -2   5  27        5.81      -18.97     67.57 o
  -1   5  27      202.68      306.92     64.58 o
   0   5  27       26.35       59.70     43.42 o
   1   5  27       93.01      145.99     42.87 o
   2   5  27       13.05      217.08     75.98 o
   3   5  27      115.81       56.63     47.74 o
   4   5  27       14.47        8.62     81.13 o
   5   5  27        0.56      156.84     70.01 o
  -8   6  27       57.25      -38.53     43.96 o
  -7   6  27        0.06       33.67     94.43 o
  -6   6  27       31.48      -59.70     59.16 o
  -5   6  27       98.41       10.85     54.81 o
  -4   6  27       72.41      250.09    116.68 o
  -3   6  27       67.90      -10.85     37.99 o
  -2   6  27        9.94       -9.92     94.43 o
  -1   6  27       27.84      132.61     32.14 o
   0   6  27        2.80      -32.02     37.45 o
   1   6  27        7.79      191.23     75.98 o
   2   6  27        0.52      -48.44     32.29 o
   3   6  27       47.18       30.95    100.13 o
   4   6  27       24.65       46.57     45.86 o
   5   6  27       22.70       23.68     78.69 o
  -6   7  27        1.38      195.92     76.52 o
  -5   7  27       18.95       77.76     89.82 o
  -4   7  27        2.91      325.63     87.92 o
  -3   7  27       16.28       66.97     36.12 o
  -2   7  27        6.83      113.97     43.96 o
  -1   7  27       43.25      108.00     53.73 o
   0   7  27        1.30      162.27     74.89 o
   1   7  27      277.17      321.00    138.39 o
   2   7  27       99.18       -4.97     67.57 o
   3   7  27        9.22       27.14     37.99 o
   4   7  27      138.91      256.30    209.76 o
   5   7  27       97.96       48.84     37.99 o
  -6   8  27       98.29       81.80    126.99 o
  -5   8  27        2.91      -11.46    100.13 o
  -4   8  27       71.91      -56.32     89.55 o
  -3   8  27       27.30      -15.11     43.69 o
  -2   8  27        5.16        5.43     43.96 o
  -1   8  27       33.21       10.85     32.56 o
   0   8  27       27.86     -121.30     80.86 o
   1   8  27       20.88       17.81    271.35 o
   2   8  27        6.06       89.43     57.09 o
   4   8  27        0.07      -63.79    124.55 o
  -6   9  27        3.34       86.29     54.81 o
  -5   9  27        0.48      -21.71     59.70 o
  -4   9  27        5.89       38.90     45.86 o
  -3   9  27        0.35      -91.72     65.13 o
  -2   9  27        7.07      -43.42     53.73 o
  -1   9  27       24.14       16.94    100.40 o
   0   9  27        7.63      -72.10     50.21 o
   1   9  27       47.40       50.52     33.54 o
   2   9  27        1.14       61.78     78.69 o
   3   9  27       56.98      113.46    109.08 o
  -5  10  27       25.87       70.55     48.30 o
  -4  10  27       10.64       59.70     37.45 o
  -3  10  27       11.26      195.92     92.80 o
  -1  10  27       41.00       86.29     75.44 o
   1  10  27       12.42      -40.03     26.69 o
   2  10  27        1.92      173.67     75.98 o
  -3  11  27      125.56      229.42    103.11 o
  -2  11  27       11.60       94.36    135.41 o
  -1  11  27       21.58       99.19     72.99 o
   0  11  27       59.08      125.37     75.98 o
   1  11  27       49.68      239.33     93.35 o
  -8   0  28      132.48      189.95     54.81 o
  -6   0  28        3.21        0.00     54.27 o
  -4   0  28      391.90      272.44     43.96 o
  -2   0  28      507.70      472.16     64.04 o
   0   0  28      886.61      842.28    102.57 o
   2   0  28      319.79      206.23     54.81 o
   4   0  28     1272.99     1188.53     96.60 o
   6   0  28      699.17      812.98     71.64 o
  -8   1  28      254.04      299.42    110.98 o
  -7   1  28       54.68      177.53    100.94 o
  -6   1  28      676.77      848.28     83.03 o
  -5   1  28      213.91       81.41     26.48 o
  -4   1  28     2808.28     2743.39    115.60 o
  -3   1  28       22.35        7.62     67.57 o
  -2   1  28      463.05      459.27     40.41 o
  -1   1  28      754.19      920.13    112.34 o
   0   1  28     1740.30     2062.89     85.19 o
   1   1  28       40.83       68.52     34.73 o
   2   1  28       64.65      196.28    163.36 o
   3   1  28      113.81      131.30     49.12 o
   4   1  28      378.60      423.81    133.78 o
   5   1  28       42.84       67.20     83.85 o
   6   1  28      888.98     1012.69     98.23 o
  -8   2  28       51.15       80.76    124.82 o
  -7   2  28      117.78      183.00     36.98 o
  -6   2  28      186.54      107.02    149.79 o
  -5   2  28      147.00      128.03     36.47 o
  -4   2  28      316.31      350.10     48.03 o
  -3   2  28      240.13      140.56     43.96 o
  -2   2  28      129.35      189.44     32.84 o
  -1   2  28       91.51      292.42     42.74 o
   0   2  28        5.17       27.50     86.83 o
   1   2  28      183.27      134.08     32.06 o
   2   2  28      392.54      439.00    102.84 o
   3   2  28      479.18      459.60    108.54 o
   4   2  28     1392.18     1193.96     91.72 o
   5   2  28      145.31      189.95     54.81 o
  -7   3  28      382.78      314.24     57.53 o
  -6   3  28      395.51      291.00    124.01 o
  -5   3  28      653.94      653.87     61.14 o
  -4   3  28      265.19      129.74    149.24 o
  -3   3  28     2959.45     3543.12    341.91 o
  -2   3  28     1305.92     1206.80     95.51 o
  -1   3  28      497.51      577.92     59.43 o
   0   3  28      242.62      152.75     92.53 o
   1   3  28      482.09      704.21    166.07 o
   2   3  28       28.97       -5.43     38.53 o
   3   3  28      716.22      641.35     54.11 o
   4   3  28       44.88      278.74     97.96 o
   5   3  28        2.07       16.28     43.42 o
  -7   4  28      500.36      353.88     79.51 o
  -6   4  28      413.50      398.84     52.77 o
  -5   4  28      273.44      332.86     47.54 o
  -4   4  28      154.37      179.64     71.09 o
  -3   4  28     1118.29     1145.29     96.06 o
  -2   4  28       74.88      183.98     47.76 o
  -1   4  28      610.42      678.79    134.32 o
   0   4  28      124.51      172.77    162.81 o
   1   4  28      365.26      189.95     54.81 o
   2   4  28       75.59      102.81     37.99 o
   3   4  28     1232.44     1505.51     92.43 o
   5   4  28      360.24      391.19    150.06 o
  -7   5  28     1513.81     1482.01     91.09 o
  -6   5  28      212.66      248.12     67.49 o
  -5   5  28       20.37      -27.14     32.56 o
  -4   5  28        1.40       27.14     49.39 o
  -3   5  28       20.29      125.37     71.09 o
  -2   5  28       64.55       37.89     29.99 o
  -1   5  28      578.61      553.65    159.01 o
   0   5  28      548.40      770.40     76.64 o
   1   5  28     1253.13     1247.86    273.25 o
   2   5  28      117.16      110.05     37.99 o
   3   5  28      233.35      470.20    217.63 o
   4   5  28      605.80      743.37     59.63 o
   5   5  28        0.34       38.53     49.39 o
  -7   6  28       16.24      -58.45     97.14 o
  -6   6  28     1228.22     1168.45    145.99 o
  -5   6  28     1356.67     1478.88    158.47 o
  -4   6  28      201.14      195.92     43.42 o
  -3   6  28       21.02       42.87     43.42 o
  -2   6  28     1037.29     1110.81     63.65 o
  -1   6  28       34.42       65.67     48.84 o
   0   6  28      383.17      863.99    142.73 o
   1   6  28       36.75       -4.04     86.83 o
   2   6  28       44.86      315.31     96.60 o
   3   6  28      130.04      130.25     70.55 o
   4   6  28      561.39     1103.87    127.54 o
  -5   7  28       47.22      288.44    124.01 o
  -4   7  28       48.74       10.85     49.39 o
  -3   7  28      568.84      544.48    257.24 o
  -2   7  28      334.58      375.86    153.04 o
  -1   7  28        4.28      -80.59     53.73 o
   0   7  28      778.78      863.99     82.49 o
   1   7  28      680.69      842.28     81.41 o
   2   7  28      462.37      562.79     77.06 o
   3   7  28      136.84      287.09     59.70 o
   4   7  28     1379.97     1413.84    210.30 o
  -6   8  28      206.53      -91.18     60.78 o
  -5   8  28       17.79       32.02     37.45 o
  -4   8  28      645.04      912.29    129.16 o
  -3   8  28      180.54       21.00     30.11 o
  -2   8  28      437.67      594.85    121.84 o
  -1   8  28        3.87        0.00    103.11 o
   0   8  28      314.10      221.43     48.30 o
   1   8  28       36.66       39.89     89.28 o
   2   8  28        4.26       10.27     25.88 o
   3   8  28      233.48      443.50     73.25 o
  -5   9  28        6.44       91.72     43.96 o
  -4   9  28       10.42       44.77     73.27 o
  -3   9  28       21.52      140.56     54.27 o
  -2   9  28      675.23      927.76     69.24 o
  -1   9  28        0.42       21.71     32.02 o
   0   9  28      400.55      697.99    272.98 o
   1   9  28       69.53        4.01    135.95 o
   2   9  28      826.20      832.49    156.84 o
   3   9  28        8.95      317.86     72.71 o
  -4  10  28      328.15      341.47    243.95 o
  -3  10  28      659.09      401.60     97.69 o
  -2  10  28      288.21      580.16     81.41 o
  -1  10  28      177.28      239.33     66.21 o
   0  10  28      152.90      135.68     54.81 o
   1  10  28      164.77      282.21    104.20 o
   2  10  28      225.91      285.08    284.65 o
  -3  11  28      457.53      521.54     80.86 o
  -2  11  28       24.37      -54.27     37.99 o
  -1  11  28      294.71      273.12    193.75 o
   0  11  28      106.82      -20.31    116.68 o
  -7   0  29       12.65       65.67     43.96 o
  -5   0  29        5.39       38.53     81.95 o
  -3   0  29       50.41        0.00     54.27 o
  -1   0  29       62.56       86.29     32.56 o
   1   0  29       15.60       27.14     27.14 o
   3   0  29      186.57      277.32     48.84 o
   5   0  29        0.41       54.27     43.42 o
  -7   1  29       43.11       82.53     67.57 o
  -6   1  29        0.01      -73.27     48.84 o
  -5   1  29        5.48      168.58     42.08 o
  -4   1  29       70.87      369.58     65.13 o
  -3   1  29        9.04       24.54     73.54 o
  -2   1  29        3.79      -26.30     18.85 o
  -1   1  29       43.29      237.88    110.71 o
   0   1  29       10.85       15.54     91.72 o
   1   1  29        0.68      -34.02     22.68 o
   2   1  29        3.64       51.48     33.88 o
   3   1  29        0.33       59.70     48.84 o
   4   1  29        6.43       79.35     81.13 o
   5   1  29       36.39      -29.45     28.51 o
  -8   2  29       16.68       21.71     48.30 o
  -7   2  29       91.77      309.89     98.77 o
  -6   2  29        4.14      -34.75     35.22 o
  -5   2  29       74.18       12.18     54.00 o
  -4   2  29       67.73       21.71     48.30 o
  -3   2  29        5.36      -54.27     48.84 o
  -2   2  29        2.43       25.85    129.98 o
  -1   2  29        2.98        7.69     35.28 o
   0   2  29       32.53       82.49     33.45 o
   1   2  29       14.71      103.91    145.99 o
   2   2  29        0.09       -7.87     30.70 o
   3   2  29       48.05       61.47     32.81 o
   4   2  29       10.39       54.27     37.99 o
   5   2  29       27.02        2.57     40.32 o
  -7   3  29        3.04      179.64     59.16 o
  -6   3  29       16.00       31.18     51.56 o
  -5   3  29      126.70      129.90    184.25 o
  -4   3  29       10.11      140.56     64.58 o
  -3   3  29        6.87       73.01     67.84 o
  -2   3  29      199.94      321.68    106.64 o
  -1   3  29        1.92      206.23     86.83 o
   1   3  29       60.97      103.11     43.42 o
   2   3  29       33.80       46.29     38.68 o
   3   3  29        0.69      -35.67     23.78 o
   4   3  29        3.24       68.82    113.70 o
   5   3  29        1.14      -27.14     65.67 o
  -7   4  29       18.05      -27.14     32.56 o
  -6   4  29       11.60      104.69    154.67 o
  -5   4  29      104.72      108.00     42.87 o
  -4   4  29       13.31       70.55     65.67 o
  -3   4  29      176.35      167.87     52.22 o
  -2   4  29      109.93      240.34    181.54 o
  -1   4  29       11.66      -54.65     36.44 o
   0   4  29       32.50       15.12     61.87 o
   1   4  29       17.33      203.93     63.23 o
   2   4  29       39.10      103.11     76.52 o
   3   4  29        4.19      -42.87     37.45 o
   4   4  29       95.45      255.62    103.66 o
   5   4  29        0.07       66.18    124.28 o
  -7   5  29      126.76      108.00     70.55 o
  -6   5  29      222.59      158.27     94.97 o
  -5   5  29        9.99      151.42     75.98 o
  -3   5  29       42.45      -33.19     87.10 o
  -2   5  29       11.77      270.41    179.91 o
  -1   5  29       33.58       19.26     43.42 o
   0   5  29       40.91      -29.60     46.05 o
   1   5  29        5.99       57.19     89.28 o
   2   5  29       42.57       -8.80     53.73 o
   3   5  29        0.04      -54.61     78.42 o
   4   5  29      143.23      206.23     54.81 o
  -7   6  29        5.55      156.84     92.26 o
  -6   6  29       74.32        6.28     40.32 o
  -5   6  29       61.21      197.91     51.83 o
  -4   6  29       80.12      325.95     72.99 o
  -3   6  29        4.31       99.44     78.69 o
  -2   6  29       31.70       53.85     75.98 o
  -1   6  29        0.00       39.25     72.99 o
   0   6  29        1.81      -59.89     81.13 o
   1   6  29       84.70       63.64     32.29 o
   2   6  29        0.44       46.89     37.91 o
   3   6  29      183.24      305.73     52.50 o
   4   6  29      115.12      217.13     65.52 o
  -5   7  29       62.37      140.56     87.38 o
  -4   7  29       27.57       46.41     42.01 o
  -2   7  29      110.54      217.08     86.83 o
  -1   7  29       12.53      112.66     92.53 o
   1   7  29        3.96       31.42     36.31 o
   2   7  29       32.93       21.92     97.42 o
   3   7  29      130.54      253.16    287.36 o
  -5   8  29       18.93       -2.50     42.87 o
  -4   8  29        0.38      125.37     80.86 o
  -3   8  29       66.27       33.72     35.51 o
  -2   8  29       14.27       62.88     75.71 o
  -1   8  29        6.52       90.29    108.27 o
   0   8  29        0.91       27.31     48.57 o
   1   8  29       27.28       97.69     44.17 o
   2   8  29       69.36        0.00     54.27 o
   3   8  29       55.06        5.43     41.83 o
  -5   9  29        3.27      -32.02     43.42 o
  -4   9  29       17.76      -15.26    180.99 o
  -3   9  29       81.89       16.28     37.99 o
  -2   9  29       24.65       10.85     32.56 o
  -1   9  29       28.29      -48.84     32.56 o
   0   9  29        0.01      -70.55     48.30 o
   1   9  29       88.94      280.40     55.06 o
  -3  10  29       65.59      -86.29     75.44 o
  -2  10  29       24.74      -40.30     26.86 o
  -1  10  29       36.50      -57.80     38.53 o
   0  10  29        2.09       27.25    143.82 o
  -6   0  30      584.18      657.22    121.02 o
  -4   0  30     1462.78     1472.91    107.46 o
   0   0  30      564.22      320.20     66.21 o
   2   0  30      577.47      631.17     59.16 o
   4   0  30      380.42      248.56     53.19 o
  -7   1  30        6.59      -16.33     94.70 o
  -6   1  30       87.05      220.01     62.68 o
  -5   1  30      211.87      -32.02     37.45 o
  -4   1  30      784.31      702.02    110.71 o
  -3   1  30       31.92      -16.28     32.56 o
  -2   1  30      975.87      910.56     51.80 o
  -1   1  30       77.46       68.80     54.27 o
   0   1  30      231.81      389.66     93.35 o
   1   1  30        0.03      -33.68     26.17 o
   2   1  30       89.17       93.32     31.31 o
   3   1  30       33.10       68.50     64.85 o
   4   1  30       80.19     -105.01     70.01 o
  -7   2  30      357.23      274.64    102.84 o
  -6   2  30      156.39       25.82     35.72 o
  -5   2  30      350.24      598.07     75.44 o
  -4   2  30      141.42      312.45     47.27 o
  -3   2  30      723.05      521.54     70.55 o
  -2   2  30        8.77       20.05    102.84 o
  -1   2  30       17.68      -36.50     24.34 o
   0   2  30      147.69       83.19     36.14 o
   1   2  30        2.96      -51.24     34.16 o
   2   2  30       45.28      239.33     75.44 o
   3   2  30      485.99      725.36    262.13 o
   4   2  30      174.02      282.28     62.95 o
  -7   3  30     1246.67     1366.34    451.81 o
  -6   3  30      729.80      914.29    198.36 o
  -5   3  30      511.50      428.74     70.01 o
  -4   3  30      226.62      173.86    100.94 o
  -3   3  30     1084.06     1378.48     87.38 o
  -2   3  30       19.27       -5.43     33.11 o
  -1   3  30     1377.98     1579.99    199.72 o
   0   3  30      364.60      479.46     44.17 o
   1   3  30      499.02      542.60     49.69 o
   2   3  30      176.06      206.22     41.19 o
   4   3  30       30.73       12.17     35.28 o
  -7   4  30      410.41      769.25     92.47 o
  -4   4  30      373.38      420.89     61.33 o
  -3   4  30      752.44      714.43     66.16 o
  -2   4  30        6.13       63.30     53.08 o
  -1   4  30       66.67        6.03     33.90 o
   0   4  30       20.86      -40.70     27.14 o
   1   4  30       82.25      363.77     65.06 o
   2   4  30      104.99       11.54     70.28 o
   3   4  30      815.30      689.47     64.85 o
   4   4  30      166.84      180.00     78.42 o
  -6   5  30        4.49       83.80     91.99 o
  -5   5  30       35.25       68.21     97.69 o
  -4   5  30      664.93      755.43    139.20 o
  -3   5  30     1649.16     1783.24    108.82 o
  -2   5  30      549.81      480.27     53.10 o
  -1   5  30      604.43      778.89    140.29 o
   0   5  30      662.33      683.81     88.46 o
   1   5  30     1035.44      872.62    238.25 o
   2   5  30       11.51      -32.02     26.59 o
   3   5  30      614.82      661.02     60.78 o
   4   5  30      270.55      198.71     64.85 o
  -6   6  30      254.14       65.67     70.55 o
  -5   6  30      645.21      812.77    208.67 o
  -4   6  30      557.38      914.11     83.14 o
  -3   6  30      187.76       95.36     36.98 o
  -2   6  30      166.08       79.12     62.41 o
  -1   6  30      273.64      404.42    200.80 o
   0   6  30       11.34       91.72     53.73 o
   1   6  30        3.98       27.29     43.15 o
   2   6  30     1303.39     1464.10    166.88 o
   3   6  30      870.19      707.85    182.62 o
  -6   7  30       22.10      206.23     75.98 o
  -3   7  30      191.10      183.98     65.67 o
  -2   7  30      910.39      853.54    176.38 o
  -1   7  30       73.31      127.21     43.42 o
   0   7  30      311.63      189.18    111.53 o
   1   7  30        0.09        0.52     43.15 o
   2   7  30      620.92      975.90     81.19 o
   3   7  30      329.08      125.42     38.96 o
  -5   8  30        3.47      -63.02     97.42 o
  -3   8  30      341.21      401.34     72.23 o
  -2   8  30      119.72      -27.14     76.52 o
  -1   8  30      120.16      181.25     39.27 o
   0   8  30      299.29      422.86     70.56 o
   1   8  30       32.45      134.31    108.00 o
   2   8  30      630.11      315.31    109.63 o
  -4   9  30      174.59      146.78     52.22 o
  -3   9  30        5.77      -27.59    113.43 o
  -2   9  30      494.05      580.97     65.13 o
  -1   9  30       96.15      156.84     86.83 o
   0   9  30      654.89      504.72    119.40 o
  -5   0  31      266.28      272.44     97.14 o
  -3   0  31       98.75      103.11     86.83 o
  -1   0  31        5.22       27.14     43.96 o
   1   0  31      112.32      183.98     47.76 o
   3   0  31       25.98       32.02     48.30 o
  -6   1  31       15.22      156.84     57.56 o
  -5   1  31      142.60       77.75     97.96 o
  -4   1  31        0.23        8.32     67.57 o
  -3   1  31       40.93      -14.99     34.16 o
  -2   1  31        3.59       45.86     46.13 o
  -1   1  31       46.76      120.16     78.42 o
   0   1  31       36.53      183.98     81.95 o
   1   1  31        2.36       52.43     83.85 o
   2   1  31        1.21      -37.67     25.11 o
   3   1  31        0.11        7.06     31.72 o
   4   1  31        0.42       63.10     78.69 o
  -7   2  31       20.45      -65.67     59.70 o
  -6   2  31       58.31      118.85     38.53 o
  -5   2  31       25.89      287.09     82.49 o
  -4   2  31       44.43      117.11     83.85 o
  -3   2  31       15.84      -38.53     27.14 o
  -2   2  31       41.62       44.39     70.28 o
  -1   2  31        5.39       12.27     59.70 o
   0   2  31        4.82        5.43     33.11 o
   1   2  31        6.38       -3.93     26.17 o
   2   2  31       60.73       -0.11     48.84 o
   3   2  31       29.07      239.33     86.83 o
   4   2  31      141.97      281.98    110.98 o
  -7   3  31        9.61       26.26     37.31 o
  -6   3  31       36.21       36.69     32.29 o
  -5   3  31       14.17      -27.14     37.99 o
  -4   3  31      206.76      177.41    119.67 o
  -3   3  31      180.47       80.86     43.96 o
  -2   3  31       69.91      173.42    146.26 o
  -1   3  31       31.46       56.38    138.39 o
   0   3  31      109.28       97.69     49.39 o
   1   3  31       59.52       51.89     47.07 o
   2   3  31       16.08       16.59    122.38 o
   3   3  31        0.12      -59.70     54.81 o
   4   3  31       11.35        0.00    183.98 o
  -6   4  31        0.33      -53.95     45.86 o
  -5   4  31      128.09      255.62     75.44 o
  -4   4  31      247.36      683.81    119.40 o
  -3   4  31        4.64       98.33    110.71 o
  -2   4  31        0.98       63.01     35.51 o
  -1   4  31       20.69       -9.18     83.85 o
   0   4  31        5.83       54.27     43.42 o
   2   4  31       50.63      -10.39     42.87 o
   3   4  31        0.00      -39.43     59.70 o
  -5   5  31       12.39      -30.82     53.73 o
  -4   5  31       31.17       12.86     40.32 o
  -3   5  31       77.17       57.71     59.70 o
  -2   5  31       76.45       97.69     53.73 o
  -1   5  31       51.85      108.00     59.70 o
   0   5  31       86.63       84.24     43.69 o
   1   5  31        0.75      -52.33     54.27 o
   2   5  31      130.26      271.84    190.76 o
   3   5  31        0.00       30.20     42.22 o
  -5   6  31       13.91       75.44     92.26 o
  -4   6  31        4.71       60.03     44.34 o
  -3   6  31      173.34       16.28     43.42 o
  -2   6  31        0.93      -16.28     54.27 o
  -1   6  31        0.37      -40.70     27.14 o
   0   6  31       26.11      110.93     54.00 o
   1   6  31       86.47      230.72     48.84 o
   2   6  31       39.66       48.84     48.30 o
  -5   7  31       69.36       81.72     64.85 o
  -4   7  31       33.15      -44.58     29.72 o
  -3   7  31       69.03      -21.71     59.70 o
  -2   7  31        0.00      -26.69     32.61 o
  -1   7  31       12.26      -72.17     67.84 o
   0   7  31        0.28       29.05     31.97 o
   1   7  31       20.42       14.44    119.67 o
   2   7  31       15.17      -13.35     35.28 o
  -4   8  31       16.29       86.29     58.61 o
  -3   8  31        2.04       97.69     75.44 o
  -2   8  31       38.28       61.36     83.85 o
  -1   8  31       13.81       14.63     45.86 o
   0   8  31       15.57      -81.41     54.27 o
  -6   0  32        3.02      384.24     98.23 o
  -4   0  32       80.71       38.53     60.24 o
   2   0  32      774.43      649.62     74.89 o
  -6   1  32       38.80      -47.44     37.72 o
  -5   1  32       39.25       53.10     37.91 o
  -4   1  32      399.34      579.26    127.81 o
  -3   1  32       21.72      156.84     64.58 o
  -2   1  32      204.07      166.37     32.67 o
  -1   1  32       27.03      -87.00     94.70 o
   0   1  32      111.95      488.44    107.46 o
   2   1  32       11.45      111.28     70.28 o
   3   1  32       27.64        6.34    122.65 o
  -5   2  32      898.89      921.48     69.50 o
  -4   2  32       55.82      113.97     71.09 o
  -3   2  32        0.27      -16.28     24.96 o
  -2   2  32      118.94      181.12    116.95 o
  -1   2  32       45.80       32.71     35.55 o
   0   2  32        0.08       28.73     31.12 o
   1   2  32      334.72      263.44    138.93 o
   2   2  32      409.72      623.72    243.13 o
   3   2  32      857.50     1094.17    253.17 o
  -6   3  32        7.32        5.43     49.39 o
  -5   3  32      848.72      939.43     99.32 o
  -4   3  32      438.42      521.54     80.86 o
  -3   3  32      651.59      522.34     79.51 o
  -2   3  32      254.25      426.65     81.13 o
  -1   3  32      915.74      911.71    122.38 o
   0   3  32      154.82      314.34    155.49 o
   1   3  32      131.20      103.14     35.28 o
   2   3  32        4.17      -25.73    113.97 o
   3   3  32       39.01      155.20     58.67 o
  -6   4  32       57.74      -75.44     59.16 o
  -5   4  32      810.54      814.05     87.37 o
  -4   4  32        2.72     -106.64     71.09 o
  -3   4  32      373.67      222.24     51.56 o
  -2   4  32       80.24      179.48    151.96 o
  -1   4  32       59.26      305.94     86.83 o
   0   4  32       17.10        6.59     32.29 o
   1   4  32      133.05      113.29    227.94 o
   2   4  32        0.04      -74.08     49.39 o
   3   4  32      467.52      572.16    162.81 o
  -5   5  32      688.83      456.42     91.18 o
  -3   5  32      893.99      553.07    173.40 o
  -2   5  32     1009.40     1227.16    305.82 o
  -1   5  32      482.48      612.72     76.52 o
   0   5  32       14.68      -37.33     59.70 o
   2   5  32       37.50       21.71     48.30 o
  -4   6  32      676.47      727.23    107.46 o
  -3   6  32       22.77      -48.84     33.11 o
  -2   6  32      104.79       21.71     54.27 o
  -1   6  32      106.83      403.06    279.50 o
   0   6  32       14.12       16.28     37.99 o
   1   6  32       13.33      -82.22     54.81 o
  -4   7  32     1586.19     1375.41    134.05 o
  -3   7  32      194.74      255.62     70.55 o
  -2   7  32      141.97      323.39     87.10 o
  -1   7  32       46.90       66.17     51.94 o
   0   7  32      575.27      634.97    107.46 o
  -5   0  33        6.99     -105.83     70.55 o
  -3   0  33        2.37       21.71     32.02 o
  -1   0  33        0.01       38.53     65.67 o
   1   0  33       26.18      113.97     81.95 o
  -6   1  33       11.62       -5.43     76.52 o
  -5   1  33        0.53       21.00     30.11 o
  -4   1  33       16.68       53.46     34.29 o
  -3   1  33       23.78       -5.43     54.81 o
  -2   1  33       15.17       31.80     31.22 o
  -1   1  33       11.53      136.48     41.40 o
   0   1  33       15.51      -36.94     24.63 o
   1   1  33        0.74        6.25     38.36 o
   2   1  33        2.20      130.25     65.67 o
  -5   2  33        9.08       52.11     89.55 o
  -4   2  33       75.17      115.20    132.15 o
  -3   2  33        0.01       67.02     44.84 o
  -2   2  33        0.01      135.68     80.86 o
  -1   2  33       15.12      -27.14     37.99 o
   0   2  33       46.49       57.55     67.57 o
   1   2  33        2.62       35.19    100.13 o
   2   2  33      110.14      -13.36     24.72 o
  -5   3  33       52.49       23.16     61.33 o
  -4   3  33       44.35       70.55     54.27 o
  -3   3  33        8.63      188.99    119.40 o
  -2   3  33      177.01      176.06     53.46 o
  -1   3  33       35.57       82.45     47.96 o
   0   3  33       21.70       21.71     42.87 o
   1   3  33       21.83      -71.64     47.76 o
   2   3  33       45.15       -9.23     59.70 o
  -5   4  33        5.45      100.33    126.99 o
  -4   4  33       19.92       91.72     65.13 o
  -3   4  33       49.67      111.40     34.33 o
  -2   4  33        2.15      -36.82     50.59 o
  -1   4  33        0.01       28.62     64.85 o
   0   4  33        0.03       98.86     86.02 o
   1   4  33        5.79      -57.80     38.53 o
   2   4  33       21.94      187.48     89.55 o
  -4   5  33      179.48      119.32     42.40 o
  -3   5  33       17.70       14.29    102.84 o
  -2   5  33      135.34      164.25     86.56 o
  -1   5  33       10.97      -65.94     43.96 o
   0   5  33       55.55      133.65     63.37 o
   1   5  33       10.53      -89.55     59.70 o
  -3   6  33        4.53      -32.14     75.44 o
  -2   6  33        0.54      159.35    268.37 o
  -1   6  33       10.49      195.92     70.01 o
   0   6  33        1.24       -4.37     45.56 o
  -4   0  34      228.10      221.43     70.01 o
   0   0  34       67.74      264.84     76.52 o
  -4   1  34      190.18      231.45     46.68 o
  -3   1  34       77.09     -113.15     75.44 o
  -2   1  34       49.50       80.86     48.84 o
   1   1  34       38.49       16.60     92.26 o
  -5   2  34      152.07      125.37     75.98 o
  -4   2  34      369.17      634.97    141.10 o
  -3   2  34        0.35       -6.43     78.15 o
  -2   2  34      161.59      168.24     70.55 o
  -1   2  34       36.48       22.39     86.56 o
   0   2  34        6.18       32.02     70.01 o
  -4   3  34      351.62      255.62     66.21 o
  -3   3  34     1300.88     1542.60    109.08 o
  -1   3  34      175.14      173.67     54.27 o
   0   3  34        0.62      -65.13     43.42 o
  -4   4  34      192.75      263.63    122.11 o
  -3   4  34       16.87       38.53     49.39 o
  -2   4  34       41.16      -35.64     97.42 o
  -1   4  34      153.25      320.20    108.00 o
   0   4  34      554.99      395.63     75.98 o
  -3   5  34      693.04      651.45    335.94 o
  -2   5  34      244.31       70.55     43.42 o
  -1   5  34      716.35      617.47     64.85 o
  -3   0  35        0.00      -59.70     70.55 o
  -1   0  35       13.90      -48.84     37.99 o
  -3   1  35      159.63      260.16     76.25 o
  -2   1  35        2.57      -48.91     32.61 o
  -1   1  35       12.89       91.72     49.39 o
   0   1  35        9.41       75.44     43.42 o
  -3   2  35       20.00       41.00     89.55 o
  -2   2  35       63.84      -21.71     41.69 o
  -1   2  35       15.80      -14.94     72.99 o
  -2   3  35       57.46       19.81     35.00 o
  -1   3  35      100.01       58.31     28.98 o
 
